# Supplementary material for: Behavioural adaptations to flight into thin air
Source: Biol Lett. 2016 Oct;12(10):20160432. doi: 10.1098/rsbl.2016.0432 (PMC5095188; doi:10.1098/rsbl.2016.0432)
Supplement: Appendix 2: (A).High resolution (1Hz) GPS track and associated movement data of Himalayan Vulture. (B). Wing area and weight data of Himalayan Vulture [file rsbl20160432supp2.xlsx]

## Sheet: Ground, wind and air speeds
Behavioural adaptations to flight into thin air (Sherub Sherub1,2,3,*, Gil Bohrer4, Martin Wikelski2,3 & Rolf Weinzierl2,3)
Title: High resolution (1Hz) GPS track and movement data of Himalayan Vulture
Legend: Data from Sherub et al., 2016. The start point of each identified thermalling circle is provided with annotated air density and ground elevation, and ground speed during the circle (provided by the GPS), and wind and air speed (estimated using the Sherub et al approach). Circle radius and change of elevation with the circle are included as well. Mean vertical soaring speed was calculated …
Individual_id	Time stamp (circle start)	Longitde	Latitude	Elevation [m aboe ellipsoid]	X component ground speed [m/s]	Y component ground speed [m/s]	Ground elevation [m above ellipsoid]	Air_density [kg/m^3]	Change of elevation during circle [m]	X component wind speed [m/s]	Y component wind speed [m/s]	Mean horizontal airspeed [m/s]	Mean vertical soaring speed [m/s]	Rircle Radius [m]
20203269	2014-08-01 09:03:08	89.9681	27.5533	2498.9	8.9973	-6.1883	2472.78	0.890947	51.2899	4.06948	2.94547	11.3813	1.70966	20.185
20203269	2014-08-01 09:08:18	89.9823	27.565	2394.32	-7.7394	8.7478	2368.84	0.900811	73.7982	-2.04797	1.23671	10.2212	2.45994	20.1396
20203269	2014-08-01 09:09:20	89.9824	27.5661	2541.91	6.97502	-3.60162	2397.95	0.886864	69.4013	-0.929587	0.650126	9.08654	2.31338	18.9704
20203269	2014-08-02 04:08:04	89.9505	27.5338	1958.56	0.467828	-7.21485	1987.98	0.944593	15.7002	-1.70363	2.31807	10.2189	0.523341	22.4149
20203269	2014-08-02 04:09:06	89.9494	27.5343	1993.37	7.72137	4.40598	2010.56	0.941263	14.8953	-1.15894	1.8139	9.35329	0.496511	15.149
20203269	2014-08-02 04:09:37	89.9492	27.535	2002.86	-1.72371	-5.77838	2031.93	0.940357	8.69783	-1.14007	1.66631	8.15877	0.289928	17.799
20203269	2014-08-02 04:20:59	89.9479	27.5389	2316.44	8.81768	8.35889	2234.13	0.91037	43.8937	0.991683	1.82677	9.93987	1.46312	20.9689
20203269	2014-08-02 04:21:30	89.948	27.5389	2366.64	8.66106	5.48165	2236.46	0.905563	45.9002	-0.0126461	0.946335	10.2703	1.53001	24.7877
20203269	2014-08-02 04:22:01	89.948	27.5393	2409.14	11.5078	-1.81443	2255.52	0.90151	44.7992	0.704239	0.951806	9.90299	1.49331	24.6725
20203269	2014-08-02 04:22:32	89.9483	27.5392	2471.63	2.15027	-8.10977	2237.14	0.895582	52.197	-0.090188	0.63128	9.74608	1.7399	23.168
20203269	2014-08-02 04:23:03	89.9487	27.5395	2528.13	5.52924	-7.4778	2249.66	0.890356	52.8952	0.735275	0.671775	9.49825	1.76317	24.8019
20203269	2014-08-02 04:44:14	89.9231	27.5481	2054.12	2.47984	-8.55795	2048.42	0.935254	28.4955	1.97054	-0.413261	9.41986	0.949851	17.0448
20203269	2014-08-02 04:44:45	89.9236	27.5481	2092.92	1.2227	-8.38128	2072.44	0.93157	49.2983	2.01103	-0.404749	9.34241	1.64328	16.2983
20203269	2014-08-02 04:45:16	89.9246	27.5481	2141.81	-3.96054	7.74623	2118.11	0.926946	34.6992	0.954046	-0.167496	9.3568	1.15664	17.0483
20203269	2014-08-02 04:47:51	89.9146	27.54	2091.73	3.82194	-8.07079	2113.96	0.931623	16.7999	-0.351668	1.6862	9.78726	0.559995	21.3765
20203269	2014-08-02 04:48:22	89.914	27.5401	2128.83	-9.17112	6.83843	2101.24	0.92812	39.9973	0.680536	1.75814	9.96216	1.33324	20.4362
20203269	2014-08-02 05:22:59	89.9889	27.552	2215.38	-8.32535	-5.3571	2024.75	0.919515	52.5979	-0.193889	2.10035	10.2043	1.75326	20.6588
20203269	2014-08-02 05:23:30	89.9886	27.5526	2264.28	-8.45409	5.5808	2032.56	0.914753	41.9975	0.918556	1.7273	10.0434	1.39992	24.6259
20203269	2014-08-02 05:24:01	89.9887	27.553	2305.08	-4.58296	9.22423	2045.2	0.910794	36.7937	0.0788222	0.495349	10.1103	1.22646	23.5174
20203269	2014-08-02 05:29:42	89.9858	27.5733	2395.42	-2.73522	10.9949	2320.35	0.902062	40.7911	1.51565	2.23121	10.1621	1.3597	18.7823
20203269	2014-08-02 05:41:04	89.9859	27.5807	2560.56	-0.809873	-6.81203	2565.64	0.886412	7.49451	0.20832	2.68162	10.1786	0.249817	29.2796
20203269	2014-08-02 05:47:16	89.9806	27.5596	2518.67	5.42896	-2.8033	2358.62	0.890209	66.5964	-0.332493	2.16587	9.7406	2.21988	22.1232
20203269	2014-08-02 05:47:47	89.9806	27.5602	2584.27	2.0417	-7.36214	2379.55	0.884172	61.2948	-0.2087	1.92922	9.26499	2.04316	23.4634
20203269	2014-08-02 06:02:15	89.9359	27.5396	2456.31	-3.83772	8.70127	2444.06	0.895863	47.8936	3.09032	-0.794534	9.32824	1.59645	15.4109
20203269	2014-08-02 06:02:46	89.9375	27.5399	2478.79	14.8214	-5.81143	2403.72	0.893739	-29.1053	2.36967	1.2057	11.3284	-0.970176	35.7507
20203269	2014-08-02 06:09:29	89.9613	27.5453	2404.51	0.876439	-5.17633	2389.03	0.900694	46.2896	1.94762	2.18943	8.53868	1.54299	17.1119
20203269	2014-08-02 06:29:38	90.0587	27.5595	2609.38	-4.0958	-4.62783	2494.65	0.881205	35.5901	4.34035	-0.129095	10.1483	1.18634	23.9679
20203269	2014-08-02 06:41:00	90.1088	27.5694	3051.59	1.80436	11.1651	2853.95	0.841223	80.0933	2.37006	0.860366	9.79478	2.66978	24.4939
20203269	2014-08-02 07:25:57	90.2152	27.6498	3255.47	-6.02478	10.5626	3152.7	0.821969	78.7846	1.51507	3.94804	10.1086	2.62615	24.7709
20203269	2014-08-02 07:26:28	90.2162	27.6504	3327.36	-9.96663	-0.682952	3170.76	0.815742	68.2855	1.48705	3.45599	10.1816	2.27618	22.5641
20203269	2014-08-02 07:27:30	90.2172	27.6526	3488.53	6.68535	-3.35507	3111.66	0.801919	63.1956	0.0426575	3.47659	10.496	2.10652	23.763
20203269	2014-08-02 07:47:39	90.1808	27.5693	2638.01	-8.89395	11.5657	2474.11	0.877333	60.5915	-0.581998	4.43147	10.9498	2.01972	18.8759
20203269	2014-08-02 07:48:10	90.1805	27.5697	2705.61	5.11974	-4.25956	2437.82	0.871149	61.2899	0.0903274	4.38565	11.5797	2.043	23.9792
20203269	2014-08-02 08:01:36	90.1612	27.5782	2613.48	-7.17496	5.35	2586.12	0.879349	61.7912	1.69216	3.67674	10.6126	2.05971	25.6531
20203269	2014-08-02 08:02:07	90.1612	27.5795	2664.97	0.497424	14.4614	2656.94	0.874612	50.9827	2.40058	3.46781	10.5852	1.69942	23.4927
20203269	2014-08-02 08:03:40	90.1555	27.5813	2779.09	11.092	-2.40628	2760.91	0.864179	62.887	0.911616	2.37617	9.98177	2.09623	18.6878
20203269	2014-08-02 08:04:42	90.1553	27.5829	2847.48	-4.43314	11.4412	2851.29	0.857971	50.4936	0.54043	2.5294	10.0494	1.68312	20.3591
20203269	2014-08-02 08:05:44	90.1535	27.5842	2956.08	7.89118	6.6662	2955.39	0.848201	56.6933	-2.52368	3.86825	10.8573	1.88978	23.0496
20203269	2014-08-02 08:06:15	90.1531	27.5849	2998.38	8.49048	2.42499	2994.61	0.844417	48.7939	-3.18456	2.94181	10.8226	1.62646	26.7408
47197193	2014-12-28 06:20:41	83.8135	27.668	202.634	-9.06628	3.47659	183.1	1.17847	8.49308	-0.328935	-0.12643	9.10617	0.283103	17.4684
47197193	2014-12-28 06:21:43	83.8128	27.6683	208.329	-4.51646	-8.58438	180.167	1.17783	7.40418	-0.687452	0.240668	9.16604	0.246806	17.9182
47197193	2014-12-28 06:22:14	83.813	27.6684	215.628	-0.362364	9.56314	181.403	1.17703	1.69177	-0.514105	-0.0202705	9.56013	0.0563923	19.1751
47197193	2014-12-28 06:22:45	83.8125	27.6685	213.425	0.0725719	-9.66973	178.069	1.17726	-4.19738	-0.779482	0.326587	9.78835	-0.139913	20.4893
47197193	2014-12-28 06:23:16	83.8123	27.6684	206.826	5.63587	-7.80858	176.197	1.17797	-4.70032	-0.713897	0.0713316	9.84351	-0.156677	22.7597
47197193	2014-12-28 06:25:20	83.8093	27.669	183.314	4.65016	7.60027	186.563	1.1805	2.39645	-0.666126	0.245667	9.22466	0.0798816	19.791
47197193	2014-12-28 06:25:51	83.8094	27.669	185.213	5.65904	-6.80425	187.44	1.18028	11.7077	-0.458231	0.20193	9.3464	0.390256	18.737
47197193	2014-12-28 06:26:22	83.8089	27.6688	204.017	-1.29658	9.95593	189.372	1.17823	13.5951	-0.628552	0.42948	9.12167	0.453171	16.9328
47197193	2014-12-28 06:26:53	83.809	27.6688	214.316	-3.77568	-8.82634	187.383	1.1771	2.10164	-1.03726	0.0523864	9.30843	0.0700548	18.9961
47197193	2014-12-28 06:27:24	83.8085	27.6687	211.918	-7.61218	-5.94729	192.929	1.17735	-5.80007	-1.19974	-0.180268	9.57807	-0.193336	24.2541
47197193	2014-12-28 06:27:55	83.8079	27.6688	210.316	-10.97	0.00191463	188.42	1.17752	3.29895	-1.43528	-0.104805	9.52672	0.109965	21.7195
47197193	2014-12-28 06:28:26	83.8077	27.669	214.012	7.03728	3.90886	187.372	1.1771	5.39838	-1.09628	-0.328532	9.6595	0.179946	17.7719
47197193	2014-12-28 06:28:57	83.8075	27.6687	217.017	-9.26241	-5.23615	188.239	1.17677	-0.399029	-1.00069	-0.248794	9.71344	-0.013301	21.5367
47197193	2014-12-28 06:29:28	83.8072	27.6689	208.614	-8.18409	7.52829	187.462	1.17768	-10.2059	-0.863428	-0.0662545	9.8677	-0.340195	22.8651
47197193	2014-12-28 08:00:24	83.8044	27.6658	271.865	4.75143	8.18019	191.602	1.16937	19.4939	-2.23554	0.60081	10.1874	0.649795	20.6511
47197193	2014-12-28 08:00:55	83.804	27.6658	295.965	-9.23903	-5.6506	192.507	1.16675	17.2002	-2.48665	0.35689	9.84034	0.57334	21.4169
47197193	2014-12-28 08:01:26	83.8032	27.6659	302.962	-10.3015	7.68128	190.04	1.16599	7.39215	-2.37385	0.644532	10.1391	0.246405	22.7379
47197193	2014-12-28 08:01:57	83.8024	27.6664	315.353	-4.26888	10.6568	192.532	1.16463	9.19808	-2.3072	0.834249	10.2102	0.306603	24.19
47197193	2014-12-28 08:06:05	83.7921	27.6757	196.48	6.17481	5.59112	210.369	1.17736	6.19362	-2.1623	1.03496	9.87678	0.206454	19.7129
47197193	2014-12-28 08:08:40	83.794	27.6742	236.408	7.55895	1.51866	212.725	1.17299	16.2964	-2.13481	0.583831	9.89601	0.543213	20.7632
47197193	2014-12-28 08:09:11	83.7934	27.6742	252.308	-0.415173	-8.33967	205.296	1.17125	11.3	-2.27918	0.418047	9.63661	0.376667	20.6184
47197193	2014-12-28 08:09:42	83.7923	27.6743	261.605	-8.15691	8.03538	203.641	1.17023	9.29033	-2.42549	0.765816	9.62201	0.309678	19.4717
47197193	2015-04-22 04:41:56	81.6648	27.8249	236.492	-8.11692	-0.83737	124.682	1.09977	13.5102	1.86059	-0.967358	9.365	0.450342	27.4278
47197193	2015-04-22 04:42:27	81.6661	27.825	259.797	5.07505	-9.05474	122.864	1.09753	26.9018	1.72863	-0.688356	9.72927	0.896727	26.1116
47197193	2015-04-22 04:42:58	81.6664	27.8247	286.502	12.0207	-1.19559	122.008	1.09498	30.8045	2.33375	-0.710791	9.57925	1.02682	28.618
47197193	2015-04-22 04:43:29	81.6668	27.824	309.913	-5.14496	6.69052	123.564	1.09275	17.2132	1.61157	-0.868883	10.0716	0.573772	31.8073
47197193	2015-04-22 04:44:00	81.668	27.824	326.218	-1.41669	-11.9161	125.609	1.09119	3.00059	2.40908	-1.36734	10.2137	0.10002	31.9026
47197193	2015-04-22 04:46:04	81.6678	27.818	323.687	-7.72376	4.02588	125.211	1.09134	45.3137	1.99074	0.291933	9.95647	1.51046	30.9242
47197193	2015-04-22 04:46:35	81.6687	27.818	362.291	5.08239	-9.5747	125.033	1.0877	32.7	1.63374	-0.280909	9.69767	1.09	30.587
47197193	2015-04-22 04:47:06	81.6686	27.8181	378.989	10.8371	4.48888	126.166	1.08612	-1.79217	1.90472	-0.0913631	10.649	-0.059739	35.1029
47197193	2015-04-22 04:49:10	81.661	27.8212	380.815	-8.6556	3.20524	124.032	1.08594	31.1043	0.600611	-0.652598	10.8155	1.03681	30.2836
47197193	2015-04-22 04:49:41	81.6617	27.8207	423.423	0.347887	10.114	122.535	1.08202	52.9071	0.872571	-0.0614456	10.5443	1.76357	31.4107
47197193	2015-04-22 05:00:32	81.6946	27.8247	370.049	-9.1004	0.418022	125.459	1.08649	7.70655	1.61606	0.434726	10.7099	0.256885	39.6604
47197193	2015-04-22 05:01:34	81.6954	27.8239	412.663	10.8647	-4.26001	123.371	1.08257	23.4976	2.0051	0.374168	10.4902	0.783253	30.1194
47197193	2015-04-22 05:03:07	81.6985	27.8239	472.679	2.58274	11.6983	124.734	1.07717	45.6086	3.16756	1.01739	9.9911	1.52029	27.5743
47197193	2015-04-22 05:21:12	81.6503	27.8202	405.169	9.37138	5.20534	125.264	1.08297	41.4971	1.50989	-0.690794	10.5959	1.38324	32.3686
47197193	2015-04-22 05:21:43	81.6506	27.8197	447.177	-8.61547	3.8828	124.714	1.07927	41.1094	1.66682	-0.253741	10.8878	1.37031	35.3405
47197193	2015-04-22 05:22:14	81.6514	27.8199	482.978	12.506	-4.25495	121.439	1.07612	29.4009	2.15513	-0.521298	10.9065	0.98003	35.7911
47197193	2015-04-22 05:23:16	81.6535	27.82	555.788	0.98634	10.7549	124.961	1.06974	37.6099	2.84029	0.480014	10.4004	1.25366	33.7954
47197193	2015-04-22 05:24:18	81.6544	27.8198	623.195	-0.422569	11.152	125.621	1.06388	28.5129	2.7836	0.111496	10.2844	0.95043	31.8629
47197193	2015-04-22 05:44:58	81.6277	27.7546	415.481	5.93737	9.46132	114.994	1.08156	71.7134	3.29175	-1.64668	10.5455	2.39045	28.795
47197193	2015-04-22 05:45:29	81.6292	27.7539	489.197	-6.56256	-0.600705	118.622	1.07528	75.512	4.29709	-1.2203	10.5861	2.51707	27.7373
47197193	2015-04-22 05:46:00	81.6308	27.7537	568.309	-6.28474	-7.61045	115.477	1.06858	73.1155	4.49482	-1.69402	11.13	2.43718	27.8721
47197193	2015-04-22 05:46:31	81.6321	27.7532	640.522	-0.0445023	-11.5899	118.89	1.0625	62.8105	4.81513	-1.02635	11.2342	2.09368	29.1804
47197193	2015-04-22 06:00:28	81.6001	27.6862	439.103	14.933	-6.65796	119.128	1.07914	88.703	4.19309	-1.50012	10.2827	2.95677	28.3777
47197193	2015-04-22 06:03:34	81.5929	27.684	634.811	3.57565	-12.8934	115.008	1.06279	40.3049	3.2663	-3.18586	10.8353	1.3435	34.7411
47197193	2015-04-22 06:13:23	81.5654	27.6391	315.931	0.878341	7.64974	118.954	1.08956	53.1079	2.71899	-1.39645	10.1219	1.77026	26.9597
47197193	2015-04-22 06:13:54	81.5661	27.6383	370.638	11.4759	5.86997	112.115	1.08496	56.4037	3.47051	-1.06933	10.2524	1.88012	28.4614
47197193	2015-04-22 06:14:25	81.5672	27.6382	437.441	12.7179	-6.20295	105.869	1.07934	63.6045	3.74151	-2.13918	9.81238	2.12015	24.7266
47197193	2015-04-22 06:14:56	81.5687	27.6379	510.847	12.7222	-7.32446	109.945	1.07316	74.805	3.85969	-1.86503	10.4452	2.4935	26.3669
47197193	2015-04-22 06:15:27	81.5698	27.6376	581.051	7.26149	-11.3807	110.9	1.06727	63.9035	4.01195	-1.23699	10.7037	2.13012	27.6871
47197193	2015-04-22 06:15:58	81.5711	27.6375	643.554	-0.407355	-10.6522	100.871	1.06205	57.1019	5.04156	-1.41509	10.4882	1.9034	31.3495
47197193	2015-04-22 07:06:36	81.4499	27.6167	974.717	9.43456	-14.7865	100.259	1.03391	114.105	7.66833	-2.68394	11.1178	3.80352	30.1092
47197193	2015-04-22 07:07:07	81.4531	27.616	1098.22	-3.24337	-2.47526	107.483	1.02359	105.611	8.22543	-2.61712	10.6854	3.52035	31.3993
47197193	2015-04-22 07:47:25	81.5345	27.7281	1144.89	19.0991	5.22135	115.893	1.01901	102.911	12.5077	-2.84262	10.9707	3.43037	42.263
47197193	2015-04-22 07:48:27	81.5427	27.7259	1367.11	1.425	-4.9177	116.942	1.00052	121.309	12.2748	-2.43115	11.3383	4.04363	33.8316
47197193	2015-04-22 08:09:38	81.6092	27.8019	2274.95	9.915	-10.6214	119.43	0.924358	62.5148	6.15745	-0.633123	11.6839	2.08383	46.0846
47197193	2015-04-22 08:22:33	81.6738	27.8705	1704.51	15.6315	9.39975	128.612	0.97141	62.315	9.35061	-0.277015	11.6529	2.07717	51.6723
47197193	2015-04-22 08:23:04	81.6773	27.8709	1772.72	20.6174	1.73129	128.653	0.965669	69.4092	9.44433	0.0415594	11.5442	2.31364	48.7365
47197193	2015-04-22 09:45:13	82.0602	27.8069	1852.31	14.3167	-12.4761	128.263	0.958474	89.5199	10.179	-1.44115	11.4341	2.984	39.9406
47197193	2015-04-23 03:25:25	82.127	27.8515	300.575	-7.49929	9.30393	199.493	1.09881	21.8866	-2.30281	1.35368	10.4717	0.729554	24.7212
47197193	2015-04-23 03:26:27	82.1255	27.8522	332.753	6.43899	-2.87087	197.618	1.09573	13.4875	-2.5979	1.34392	9.82465	0.449582	24.0814
47197193	2015-04-23 03:40:55	82.1037	27.8352	152.151	3.48803	-4.83272	176.173	1.1125	16.1863	-2.49647	3.19979	10.3827	0.539542	25.1618
47197193	2015-04-23 03:44:32	82.1023	27.8377	214.899	-11.8063	7.41182	169.652	1.10631	30.2847	-2.71297	2.26061	10.5437	1.00949	23.9089
47197193	2015-04-23 03:45:03	82.1013	27.8384	247.181	-10.1927	-3.50962	168.8	1.10324	29.3856	-2.99972	3.14918	10.579	0.979522	25.0681
47197193	2015-04-23 03:49:11	82.096	27.8341	324.43	5.26989	0.564119	153.195	1.09576	38.7843	-4.15704	1.90339	9.90124	1.29281	25.2476
47197193	2015-04-23 03:49:42	82.0941	27.8347	355.908	2.23322	-6.32747	156.786	1.09277	27.1651	-4.31122	2.52566	10.2052	0.905502	28.9833
47197193	2015-04-23 04:20:42	81.8715	27.875	316.605	-6.53935	13.9537	121.66	1.09566	59.0733	-3.59587	5.12026	9.85224	1.96911	25.9634
47197193	2015-04-23 04:22:46	81.8642	27.8807	509.781	0.84644	12.321	119.75	1.0777	48.0833	-5.3799	5.14894	10.1992	1.60278	33.0806
47197193	2015-04-23 04:28:27	81.8331	27.8579	288.422	-11.3268	2.50279	113.957	1.09789	26.7924	-2.86772	1.59198	10.905	0.893078	31.7104
47197193	2015-04-23 04:28:58	81.8317	27.8581	315.51	7.09669	-0.216823	119.166	1.09534	50.878	-3.13632	2.72617	9.32448	1.69593	29.0128
47197193	2015-04-23 04:29:29	81.8305	27.8593	376.487	-2.24774	-6.21609	122.304	1.08964	57.577	-2.90936	3.11393	9.41927	1.91923	26.2789
47197193	2015-04-23 04:44:28	81.7376	27.832	197.283	6.93745	4.06367	117.945	1.1057	35.7846	-3.64154	3.45514	10.115	1.19282	25.6004
47197193	2015-04-23 04:45:30	81.7351	27.8345	274.139	-13.1536	2.28148	118.658	1.09848	43.2814	-3.50628	3.54339	9.79343	1.44271	27.6261
47197193	2015-04-23 04:46:01	81.7341	27.8353	322.525	-0.72658	11.9479	117.656	1.09403	38.9862	-3.94486	3.38256	9.87418	1.29954	28.3012
47197193	2015-04-23 04:46:32	81.7322	27.8363	361.602	0.203097	-4.84575	113.202	1.09044	40.1755	-4.08552	3.27266	10.0549	1.33918	33.0984
47197193	2015-04-23 05:22:11	81.771	27.7218	238.294	1.6959	-5.17942	116.244	1.09959	36.0915	-2.93453	2.84855	9.52877	1.20305	23.6946
47197193	2015-04-23 05:25:17	81.7699	27.723	401.98	7.38358	-1.42586	113.154	1.08514	50.1892	-0.825281	3.60027	10.1024	1.67297	25.7703
47197193	2015-04-23 05:25:48	81.7692	27.7237	455.372	0.442078	12.8524	113.92	1.08049	58.5937	-0.793341	3.15981	10.3223	1.95312	26.841
47197193	2015-04-23 05:45:26	81.7516	27.6741	38.5395	-2.65251	-7.07939	112.194	1.11842	-2.50598	-1.95444	2.35574	9.79749	-0.0835325	21.57
47197193	2015-05-21 10:23:02	88.9379	30.0851	4987.39	9.65688	11.2549	4464.24	0.686001	38.8985	0.448854	0.407829	14.0863	1.29662	52.7775
47197193	2015-05-21 10:41:07	88.931	30.0652	5372.38	-12.6291	1.5999	4971.15	0.662795	20.5989	0.430737	-1.03367	13.7767	0.68663	45.455
47197193	2015-05-21 10:48:21	88.9389	30.0329	5560.95	-7.94757	-11.3672	5166.41	0.65165	150.201	-0.0551641	0.280257	13.5378	5.00671	44.4451
47197193	2015-05-21 10:48:52	88.939	30.0328	5715.65	8.59811	9.79047	5173.1	0.642734	152.101	-1.64976	-0.337168	13.5252	5.07005	51.7086
47197193	2015-05-22 03:26:33	88.9565	30.1051	5258.07	12.4833	1.91914	5169.11	0.678586	88.1003	1.91428	1.06567	12.4734	2.93668	32.1588
47197193	2015-05-22 03:27:04	88.9564	30.106	5311.37	8.71423	-12.0737	5149.64	0.675262	52.4005	1.40077	1.43024	12.2194	1.74668	34.5328
47197193	2015-05-22 04:29:04	88.9827	30.5046	5186.36	-16.2119	4.17156	4862.73	0.68158	38.2005	-2.18673	0.249432	13.5597	1.27335	55.412
47197193	2015-05-22 04:29:35	88.9823	30.5038	5243.96	9.56327	-4.79937	4874.4	0.678056	63.5017	-2.06142	0.204526	13.0068	2.11672	39.5019
47197193	2015-05-22 04:48:11	89.0077	30.6112	5454.22	14.6521	3.11707	4869.47	0.665056	27.001	2.87529	2.26459	13.1139	0.900032	49.6226
47197193	2015-05-22 08:24:09	89.1039	30.7897	4898.78	2.78624	-16.4558	4817.49	0.696054	75.1967	0.968775	-3.51685	13.9327	2.50656	27.9329
47197193	2015-05-22 08:25:11	89.105	30.7871	5039.08	-2.63922	8.49968	4779.48	0.68639	44.396	0.157658	-6.47376	14.2212	1.47987	34.1717
47197193	2015-05-22 08:27:15	89.1048	30.7879	5138.98	5.72782	-16.2289	4775.83	0.680326	50.6982	0.80877	-4.14015	12.3953	1.68994	31.4644
47197193	2015-05-22 08:42:45	89.1079	30.8103	4846.62	6.22989	-10.8254	4807.35	0.699575	11.8001	-1.45966	-0.378205	12.6641	0.393336	29.3954
47197193	2015-05-22 08:43:16	89.1074	30.8104	4859.52	6.94164	-6.63126	4803.2	0.698606	13.4007	-1.89006	0.967911	12.6583	0.446689	28.6389
47197193	2015-05-22 08:43:47	89.107	30.8104	4878.52	3.11314	-9.89168	4800.54	0.697184	22.3006	-2.29454	0.806726	12.7232	0.743355	31.1805
47197193	2015-05-22 08:44:49	89.1058	30.8097	4968.42	-5.86049	-12.4938	4789.41	0.690514	40.5991	-0.721448	0.250123	13.4672	1.3533	33.3556
47197193	2015-05-22 08:45:20	89.106	30.8092	5015.42	-3.9548	-10.9369	4783.14	0.687461	32.2985	0.0241785	-0.892912	13.4651	1.07662	35.0544
47197193	2015-05-22 08:46:53	89.1055	30.8076	5145.92	9.8172	-8.95805	4776.53	0.679564	50.1988	0.00880187	-1.72019	12.5159	1.67329	31.8349
47197193	2015-05-22 08:47:55	89.1063	30.8069	5266.32	-7.22407	8.75416	4774.65	0.67233	64.4972	-2.25129	-1.8322	12.6842	2.14991	38.1447
47197193	2015-05-22 08:48:26	89.107	30.8065	5323.62	3.27322	-15.9884	4778.8	0.668904	72.7003	-0.970161	-1.98932	12.6243	2.42334	41.6382
47197193	2015-05-22 08:48:57	89.1065	30.8064	5415.22	7.85767	8.16247	4779.07	0.663456	91.8995	-0.883784	-0.605241	12.6636	3.06332	38.0154
47197193	2015-05-22 08:49:28	89.1068	30.8059	5520.61	-11.8621	-1.362	4780.11	0.657223	103.5	0.159035	-1.17871	12.2841	3.44998	36.8781
47197193	2015-05-23 05:40:50	89.1171	30.8584	5245.01	20.0086	8.82903	5000.38	0.681027	33.5982	7.203	1.42666	13.6152	1.11994	35.4573
47197193	2015-05-23 05:48:04	89.1906	30.869	5178.96	13.9117	9.25689	4947.03	0.685355	33.1981	6.48665	-0.667859	12.3939	1.1066	32.4773
47197193	2015-05-23 08:04:28	89.123	30.8728	5237.84	5.75903	14.0559	5031.62	0.679636	65.3983	7.03374	0.60618	13.3232	2.17994	30.4096
47197193	2015-05-23 08:04:59	89.125	30.8729	5317.53	-2.07133	8.32622	4991.03	0.674472	78.9977	6.7271	-1.06347	14.2218	2.63326	33.9982
47197193	2015-05-23 08:40:38	89.1447	30.9334	5161.24	12.4474	-6.7922	5073.19	0.68417	8.69889	1.87615	-3.19242	13.1003	0.289963	37.7202
47197193	2015-05-23 08:41:09	89.1451	30.9324	5172.63	14.9865	2.47831	5076.83	0.683421	12.2972	2.15263	-3.15371	12.9668	0.409906	35.0366
47197193	2015-05-23 08:49:25	89.1513	30.9396	5484.64	13.3665	5.89813	5038.97	0.663264	45.3985	4.42803	-3.66405	13.456	1.51328	38.2949
47197193	2015-05-23 10:41:01	88.94	30.8159	5457.93	-2.5629	5.15841	4984.57	0.663219	32.0928	7.59143	-4.66308	12.7376	1.06976	41.0002
47197193	2015-05-23 10:42:34	88.9481	30.8118	5529.31	12.0335	-16.2743	4962.67	0.658653	38.595	4.99911	-6.24914	12.87	1.2865	47.478
47197193	2015-05-23 10:43:05	88.9515	30.8099	5586.4	5.96819	5.1607	4957.07	0.655026	45.7941	4.83052	-6.44117	12.6694	1.52647	43.4649
47197193	2015-05-23 10:43:36	88.9519	30.8088	5628	-6.70864	-9.14274	4987.35	0.652391	35.994	4.63778	-5.71199	12.4637	1.1998	49.4235
47197193	2015-05-23 10:45:40	88.9712	30.8059	5633.86	6.07305	11.3357	4914.47	0.651984	42.6951	4.88293	-1.82325	13.6206	1.42317	59.4087
47197193	2015-05-24 02:28:04	89.1731	30.9001	5001.94	-2.41385	11.3563	4862.85	0.697075	12.2982	4.0637	0.475036	13.1128	0.40994	41.1573
47197193	2015-05-24 02:29:06	89.1743	30.901	5044.94	9.4137	-8.79071	4890.63	0.694283	18.999	3.24676	-0.00310881	12.2028	0.633301	41.5339
47197193	2015-05-24 02:29:37	89.1749	30.9008	5072.64	-2.95799	8.48943	4887.78	0.69249	32.7984	2.73772	-0.369645	11.6624	1.09328	32.8185
47197193	2015-05-24 03:22:19	89.4725	30.8698	4986.64	9.04307	-6.06753	4780.79	0.697315	42.202	2.2851	4.81429	12.4336	1.40673	34.4449
47197193	2015-05-24 03:25:56	89.4712	30.8655	5056.84	-9.70863	0.781138	4749.38	0.692693	33.9	3.68155	4.16022	12.6624	1.13	31.8682
47197193	2015-05-24 03:42:28	89.4358	30.8485	5148.24	-8.92827	9.42159	4759.39	0.686531	47.8004	0.978658	3.35297	13.1534	1.59335	35.8887
47197193	2015-05-24 03:43:30	89.4366	30.8495	5228.85	-9.00818	5.09658	4759.28	0.681349	30.5987	2.74556	2.41093	12.623	1.01996	41.5392
47197193	2015-05-24 03:45:03	89.4372	30.8519	5348.95	-4.95225	10.5671	4762.74	0.673683	53.1993	1.68932	0.652544	12.6148	1.77331	35.4249
47197193	2015-05-24 03:45:34	89.4383	30.8519	5402.65	-2.5569	-10.7912	4762.25	0.670276	53.3005	2.70663	0.347465	12.3012	1.77668	38.0944
47197193	2015-05-24 03:48:40	89.4261	30.8368	5187.43	-10.4832	4.57999	4809.14	0.683916	21.0992	1.16384	2.85449	12.6578	0.703307	43.3611
47197193	2015-05-24 04:21:13	89.3973	30.8911	5090.67	-5.74718	-4.59777	4706.79	0.689729	45.7027	3.99765	4.4847	13.1069	1.52342	42.1523
47197193	2015-05-24 04:22:46	89.4002	30.8955	5214.07	9.0006	15.4957	4724.28	0.681818	55.3011	2.72794	3.98539	12.8574	1.84337	49.2186
47197193	2015-05-24 04:28:27	89.3883	30.8665	5057.63	-7.00038	10.5245	4716.31	0.691728	29.8021	2.90051	6.31521	13.4954	0.993402	41.9352
47197193	2015-05-24 04:40:51	89.3428	30.8694	5224.29	-3.49751	8.18397	4711.86	0.680924	104.997	7.07063	0.995357	12.775	3.49992	35.8959
47197193	2015-05-25 02:20:47	89.2147	30.9081	5009.01	6.88394	14.8302	4751.43	0.698288	54.4997	2.81426	2.66427	12.8288	1.81666	35.7145
47197193	2015-05-25 02:21:18	89.2156	30.9084	5061.31	2.44889	15.1534	4743.05	0.69497	60.0982	3.38567	2.03599	12.5447	2.00327	32.6257
47197193	2015-05-25 02:21:49	89.218	30.908	5122.31	-3.78228	-10.0947	4750.1	0.69111	54.298	3.47159	0.739831	13.0446	1.80993	37.1994
47197193	2015-05-25 02:22:20	89.2188	30.9087	5176.41	16.9933	-3.07902	4757.01	0.687701	52.3013	3.60576	0.883562	12.8807	1.74338	39.3663
47197193	2015-05-25 02:26:59	89.2612	30.9085	5204.96	-1.79993	-8.95082	4727.33	0.685755	57.301	4.96036	2.41241	12.5862	1.91003	43.039
47197193	2015-05-25 02:27:30	89.2617	30.9091	5269.26	-1.89329	10.6937	4731.69	0.681736	64.2984	4.74571	2.41233	11.8318	2.14328	48.4974
47197193	2015-05-25 02:28:32	89.2653	30.911	5384.06	14.4918	6.39469	4705.43	0.674594	48.9986	3.11691	2.13764	12.53	1.63329	46.6698
47197193	2015-05-25 02:29:03	89.267	30.9109	5442.26	5.1965	-10.068	4708.29	0.670991	62.1015	3.31419	1.27653	12.5294	2.07005	46.5648
47197193	2015-05-25 02:29:34	89.2669	30.9108	5497.16	-6.47172	9.2632	4705.73	0.667603	58.798	3.14325	0.571581	12.7558	1.95993	45.6568
47197193	2015-05-25 05:02:30	89.4062	30.686	5250.31	11.3143	-13.9223	5067.67	0.680063	30.8981	7.14336	-2.25013	13.2547	1.02994	39.2963
47197193	2015-05-25 05:03:01	89.4075	30.6859	5288.41	12.0725	10.4391	5040.12	0.677727	33.1966	7.38255	-2.10999	13.3231	1.10655	37.4528
47197193	2015-05-25 05:07:09	89.4215	30.6588	5229.76	10.6456	11.0586	4977.6	0.681189	43.5975	2.77455	0.332642	14.0271	1.45325	40.3672
47197193	2015-05-25 05:07:40	89.422	30.6585	5279.25	14.9395	-7.07466	4975.79	0.678157	37.7	2.6047	0.286137	13.1714	1.25667	40.9918
47197193	2015-05-25 07:21:29	89.4005	30.7954	5434.18	-9.30569	10.7655	5090.96	0.667181	102.8	0.956146	2.43538	14.0781	3.42666	44.2561
47197193	2015-05-25 07:22:00	89.4004	30.7952	5556.18	8.55217	-9.81737	5084.28	0.659845	133.801	2.28644	2.27521	13.7775	4.46002	53.475
47197193	2015-05-25 07:22:31	89.4024	30.7954	5705.68	14.0174	8.64718	5190.28	0.650931	140.399	1.60612	1.95739	14.0783	4.67997	52.2197
47197193	2015-05-25 07:23:02	89.4029	30.7964	5843.38	-9.42678	7.1969	5214.07	0.642763	123.398	3.17444	1.20846	13.8318	4.11326	52.6165
47197193	2015-05-25 07:23:33	89.4039	30.7952	5950.38	13.805	-9.0372	5239.03	0.636443	105.399	2.51325	-0.739868	13.713	3.5133	42.9736
47197193	2015-05-25 09:03:16	89.1248	31.2267	5488.31	-1.9961	-20.8446	4775.17	0.662492	81.9961	0.294652	-4.87417	15.4406	2.7332	61.7035
47197193	2015-05-25 11:01:04	88.8776	31.2753	5664.3	7.37012	3.45556	4822.75	0.650369	96.6982	-5.41763	-3.8875	14.0383	3.22327	46.814
47197193	2015-05-25 11:01:35	88.8754	31.2746	5770.6	-15.6211	-13.3984	4835.73	0.644209	115.899	-6.78128	-3.73962	13.4033	3.86331	41.6363
47197193	2015-05-25 11:02:06	88.8744	31.2733	5892.99	-5.82019	10.4826	4873.35	0.637022	101.996	-6.62189	-2.9	13.5486	3.39988	41.1712
47197193	2015-05-26 06:20:28	88.9831	31.3629	4795.35	-5.69777	9.98926	4714.27	0.704829	32.1985	1.84065	-0.652772	13.0864	1.07328	33.5215
47197193	2015-05-26 06:22:32	88.9822	31.3643	4930.95	3.50361	14.3073	4703.13	0.694991	44.9976	-0.421612	0.172349	13.7622	1.49992	39.5092
47197193	2015-05-26 06:23:03	88.9829	31.3642	4968.95	2.55417	-14.1107	4717.53	0.692255	34.7025	-1.16265	0.655944	14.4017	1.15675	51.2101
47197193	2015-05-26 06:25:07	88.9899	31.3739	4987.28	-6.53835	4.10468	4720.33	0.690868	37.5971	6.3417	-0.831541	13.3624	1.25324	32.874
47197193	2015-05-26 06:26:40	88.984	31.3718	4968.38	0.868532	15.1551	4701.57	0.692194	21.5983	1.03339	1.56864	14.0471	0.719943	40.6824
47197193	2015-05-26 06:29:15	88.9676	31.3694	4930.09	-9.2869	-4.70336	4726.49	0.694919	28.5026	2.12646	2.02402	14.1687	0.950086	46.111
47197193	2015-05-26 06:29:46	88.969	31.3699	4969.39	-2.68041	17.4554	4711.09	0.692086	52.7993	2.00135	3.17798	14.0719	1.75998	40.0364
47197193	2015-05-27 07:42:03	89.0414	31.4429	4944.96	-9.01642	-13.2176	4644.31	0.695835	22.595	-0.356906	-5.69407	11.951	0.753166	34.0027
47197193	2015-05-27 07:44:38	89.022	31.4298	4753.73	11.0409	-6.35652	4599.48	0.709558	-0.00579752	-1.50412	-6.82826	12.7681	-0.000193251	37.9975
47197193	2015-05-27 07:45:40	89.0212	31.4261	4732.82	-11.9973	0.551091	4608.87	0.711055	-7.0086	-1.67777	-7.53465	12.7784	-0.23362	32.6165
47197193	2015-05-27 07:46:11	89.0214	31.4239	4737.31	-15.3741	-12.0116	4619.4	0.710716	21.6934	-1.35489	-7.47504	12.536	0.723113	32.5571
47197193	2015-05-27 07:46:42	89.0209	31.4218	4772.51	-11.1042	-15.1331	4618.04	0.708149	20.0939	-0.752235	-7.42414	11.7014	0.669796	31.0153
47197193	2015-05-27 07:47:13	89.0209	31.4202	4793.9	1.70107	-19.3654	4636.46	0.706586	21.5949	-0.642728	-7.3797	12.076	0.719829	33.5756
47197193	2015-05-27 07:47:44	89.0201	31.4181	4803.4	-2.95389	-20.7811	4622.15	0.705888	7.69362	-0.848427	-7.64103	12.83	0.256454	40.8976
47197193	2015-05-28 03:41:14	89.1962	31.3324	5072.54	13.3777	-1.48636	4693.95	0.692845	73.2984	1.31399	-2.6215	12.4816	2.44328	33.8755
47197193	2015-05-28 03:48:28	89.2666	31.3164	5113.13	-1.42414	13.304	4746.46	0.690046	49.9985	1.00396	0.272749	13.1776	1.66662	41.895
47197193	2015-05-28 03:48:59	89.2663	31.3163	5177.53	13.4549	-6.56242	4739.4	0.686131	66.4028	0.777122	0.95337	13.1449	2.21343	40.4939
47197193	2015-05-28 05:20:57	89.3339	31.1467	4879.29	-4.3254	3.46158	4895.2	0.704245	55.9944	6.90864	-6.04452	13.7626	1.86648	31.9406
47197193	2015-05-28 05:23:01	89.3358	31.1397	5038.67	1.63085	7.0026	4878.3	0.692961	52.691	7.19474	-6.67622	13.742	1.75637	44.6684
47197193	2015-05-28 05:23:32	89.3378	31.1374	5110.86	-7.86774	-5.72464	4872.21	0.688658	67.6954	5.34051	-5.49438	13.627	2.25651	40.0355
47197193	2015-05-28 08:06:17	89.2254	31.3467	5302.96	8.87348	-15.419	4908.54	0.675383	85.1013	6.54554	-0.544307	15.6967	2.83671	52.7043
47197193	2015-05-28 08:06:48	89.2279	31.3469	5380.66	2.17504	12.553	4946.53	0.670872	81.2951	4.21965	-2.61527	13.7847	2.70984	44.0759
47197193	2015-05-28 08:07:19	89.2296	31.3458	5484.86	15.0559	-8.90051	5021.47	0.66485	110.896	5.39637	-2.80814	13.3687	3.69654	37.3606
47197193	2015-05-28 08:07:50	89.2318	31.3458	5591.15	-7.55205	-3.19477	5045.78	0.658741	106.796	4.88891	-3.24609	13.14	3.55986	43.5878
47197193	2015-05-28 08:08:21	89.2335	31.3439	5712.95	13.3485	7.81903	4986.26	0.651779	121.995	6.6318	-3.93319	13.823	4.06649	43.9041
47197193	2015-05-28 08:08:52	89.2351	31.3435	5852.44	-5.96418	-9.9143	4995.23	0.643662	128.194	6.44509	-3.63843	14.0952	4.27314	51.3936
47197193	2015-05-29 03:42:44	89.4119	31.5204	5041.41	3.40812	9.53948	4757	0.697004	100.698	4.72932	-2.74716	12.4582	3.35659	33.2494
47197193	2015-05-29 06:00:41	89.5921	31.4542	4854.53	15.1853	-12.0573	4773.71	0.706196	63.3959	3.88166	-4.77756	12.8905	2.1132	29.0431
47197193	2015-05-29 06:01:12	89.5939	31.4529	4915.62	11.1648	-17.0616	4768.84	0.701904	63.9958	3.97953	-4.38736	12.3394	2.13319	29.7934
47197193	2015-06-25 06:14:50	89.6731	32.243	4977.02	14.4684	3.60201	4745.12	0.672921	96.0001	2.28522	3.89521	12.691	3.2	33.586
47197193	2015-06-25 06:15:21	89.6729	32.2434	5080.12	-4.63494	14.927	4769.35	0.666924	105.1	2.24688	3.93297	12.8971	3.50334	41.9798
47197193	2015-06-25 08:25:02	89.6717	32.1692	4688.41	-10.5219	16.6311	4684.31	0.690359	17.2999	-2.35969	7.33323	12.281	0.576662	25.2832
47197193	2015-06-25 08:25:33	89.6711	32.1713	4718.61	5.80893	-0.111537	4718.53	0.688191	30.5	-3.09663	8.33661	12.6575	1.01667	26.098
47197193	2015-06-25 08:26:04	89.6702	32.1729	4750.11	-10.7804	-1.74026	4750.91	0.685937	15.1999	-2.20852	8.20019	12.5588	0.506664	28.8914
47197193	2015-06-25 08:41:34	89.6773	32.1905	5041.02	1.85713	-5.26189	4712.19	0.666017	9.4002	0.0550276	7.61041	13.2275	0.31334	47.4473
47197193	2015-06-25 08:42:05	89.6784	32.1927	5051.52	-0.417522	-4.36005	4708.33	0.665406	12.2001	1.24198	7.58442	12.9598	0.406671	50.8595
47197193	2015-06-25 08:45:42	89.6794	32.1932	5123.52	-8.37258	13.2339	4714.84	0.661253	28.8004	1.91153	6.93592	12.6135	0.960012	43.6095
47197193	2015-06-25 08:46:13	89.6804	32.1959	5152.62	14.6732	6.67461	4732.9	0.659596	31.7002	2.01855	6.78265	13.4479	1.05667	44.2712
47197193	2015-06-25 08:49:19	89.678	32.2086	5344.32	-5.69116	16.9501	4876.35	0.648754	49.1999	0.857539	7.90685	13.6577	1.64	47.0694
47197193	2015-06-25 08:49:50	89.6788	32.2111	5407.92	15.814	3.17717	4895.28	0.645211	57.9001	1.71192	6.87216	13.38	1.93	57.5831
47197193	2015-06-25 09:44:36	89.6824	32.2014	4973.52	11.643	-2.94614	4755.69	0.668519	68.9006	3.27633	5.96106	12.3582	2.29669	35.138
47197193	2015-06-25 09:45:07	89.6829	32.2029	5041.72	4.8934	19.031	4818.31	0.664539	60.2004	3.33815	5.3442	12.7436	2.00668	40.4533
47197193	2015-06-25 09:46:09	89.687	32.2056	5133.82	8.87965	19.1296	4818.94	0.659303	43.8004	4.19383	7.01048	13.0155	1.46001	43.9544
47197193	2015-06-25 09:47:42	89.6969	32.2073	5185.12	-1.23286	-5.7902	4836.29	0.656406	60.7007	3.55843	8.83957	13.6793	2.02336	44.1982
47197193	2015-06-25 10:03:43	89.7347	32.2052	5636.64	14.5557	3.62375	4748.44	0.631132	99.5005	1.90562	7.86746	13.4156	3.31668	47.5835
47197193	2015-06-25 10:20:46	89.7428	32.2221	4918.44	-3.70435	-3.99753	4832.69	0.671579	16.8009	4.04389	6.60053	13.1155	0.560029	37.0399
47197193	2015-06-25 10:21:17	89.7446	32.2238	4940.64	-3.76123	15.1192	4848.05	0.670017	10.9008	4.00172	7.11775	13.1172	0.36336	39.7853
47197193	2015-06-25 10:22:50	89.7453	32.2263	4958.04	5.35055	-6.0011	4857.76	0.668777	11.5005	3.12026	6.53111	12.6686	0.383352	37.0775
47197193	2015-06-25 10:23:21	89.7466	32.2282	4968.05	-8.8703	5.42934	4852.65	0.668137	4.10085	2.68076	6.14859	12.4907	0.136695	37.3427
47197193	2015-06-25 10:23:52	89.7482	32.2298	4966.95	4.32321	18.5632	4863.41	0.668193	2.00066	3.05515	6.16016	12.1112	0.0666888	33.4863
47197193	2015-06-25 10:24:23	89.7486	32.2314	4967.55	14.5796	-0.111965	4857.32	0.668139	-0.69954	2.89877	6.09343	12.7403	-0.023318	40.1217
47197193	2015-06-25 10:25:56	89.7482	32.2324	4970.75	6.32153	-6.32153	4877.93	0.667905	14.7005	2.24964	7.9551	13.3812	0.490015	36.6895
47197193	2015-06-25 10:26:27	89.7488	32.235	4980.75	15.3521	10.7297	4851.34	0.667281	7.60061	3.10036	7.02102	13.0517	0.253354	37.284
47197193	2015-06-25 10:29:02	89.7403	32.2412	4904.44	15.628	2.03527	4822.49	0.672276	17.1004	3.18697	3.8097	12.6043	0.570014	31.9036
47197193	2015-06-25 10:29:33	89.7414	32.2421	4930.65	15.9648	7.04465	4817.08	0.670434	36.6006	3.57813	4.59529	12.5527	1.22002	32.1693
47197193	2015-06-25 10:40:24	89.7218	32.2474	4925.14	9.6156	14.2129	4853.59	0.670456	32.8004	3.68112	5.30405	12.1555	1.09335	29.1851
47197193	2015-06-25 10:40:55	89.7226	32.2488	4963.34	9.84567	15.2951	4855.61	0.667829	43.3005	3.97963	6.36547	11.6042	1.44335	29.2248
47197193	2015-06-25 10:41:26	89.7239	32.2509	5013.54	9.09068	16.9683	4844.06	0.664879	61.6007	4.83994	6.36117	12.1663	2.05336	27.7803
47197193	2015-06-25 10:44:01	89.7306	32.2591	5307.64	-1.78344	-6.24015	4848.21	0.648215	42.5989	3.50482	5.77352	12.3162	1.41996	35.3902
47197193	2015-06-25 10:44:32	89.732	32.2607	5350.24	-10.1091	3.7435	4856.16	0.645826	34.8992	2.7694	5.80048	12.2335	1.16331	36.794
47197193	2015-06-25 10:45:34	89.7342	32.2631	5407.53	-9.3632	7.14835	4831.21	0.642616	31.4992	2.69647	6.17704	13.2977	1.04997	43.0996
53534883	2015-04-20 02:21:30	90.2421	27.5444	3614.39	10.9656	-3.04309	3500.82	0.819267	23.497	1.58754	1.84584	12.2669	0.783234	36.7241
53534883	2015-04-20 02:22:32	90.2404	27.5466	3677.98	2.26553	13.0752	3620.86	0.813856	62.0947	-0.117314	0.959643	11.5911	2.06982	24.1923
53534883	2015-04-20 02:23:03	90.2405	27.547	3736.58	9.77179	-6.72099	3621.17	0.80898	54.2977	-0.178163	1.2145	12.3817	1.80992	27.0677
53534883	2015-04-20 02:23:34	90.2405	27.5467	3803.68	-5.76487	-8.45099	3609.72	0.803519	57.2999	0.184635	0.916048	11.8684	1.91	28.4051
53534883	2015-04-20 02:24:05	90.2408	27.5469	3855.87	1.76108	-11.1822	3608.37	0.799286	46.7941	0.923735	1.4225	12.7006	1.5598	33.1421
53534883	2015-04-20 03:00:46	90.3076	27.5759	3272.64	-15.7407	0.541425	3289.53	0.847552	51.492	-1.39426	2.26559	13.1884	1.7164	39.4575
53534883	2015-04-20 03:01:17	90.3076	27.5762	3334.13	-3.42336	15.2402	3298.39	0.842198	68.6004	-1.90666	2.14961	12.7105	2.28668	35.0764
53534883	2015-04-20 03:06:58	90.3072	27.6044	3493.92	9.03666	9.3872	3497.66	0.828183	39.1979	-2.89253	1.53185	11.7698	1.3066	27.4388
53534883	2015-04-20 03:07:29	90.3066	27.6048	3543.72	7.59169	4.92633	3538.16	0.823921	51.703	-3.66737	1.0528	11.6784	1.72343	30.0064
53534883	2015-04-20 03:41:04	90.2562	27.5246	3386.21	-3.40953	-13.052	3324.88	0.837023	68.0892	-1.7708	0.222561	11.9621	2.26964	35.8037
53534883	2015-04-20 03:41:35	90.2564	27.5249	3464.81	-8.39016	9.70639	3306.31	0.830248	64.0012	-2.32518	0.557558	11.8135	2.13337	36.3309
53534883	2015-04-20 03:42:06	90.2552	27.5244	3520.92	6.65594	-4.14296	3356.77	0.825438	42.0074	-3.15175	0.978757	11.814	1.40025	41.1876
53534883	2015-04-20 03:42:37	90.254	27.525	3564.72	-14.869	0.171286	3352.46	0.82169	58.4049	-3.40828	0.905805	12.1979	1.94683	32.6638
53534883	2015-04-20 03:43:08	90.2532	27.5249	3631.03	-1.81561	10.991	3358.56	0.816054	53.0115	-2.99542	-0.0523662	12.8595	1.76705	41.6501
53534883	2015-04-20 05:08:54	90.1941	27.4714	2958.95	-8.69358	9.8263	2915.57	0.872596	12.789	1.33403	2.7872	11.4436	0.426299	27.9435
53534883	2015-04-20 05:09:25	90.1942	27.4716	2983.74	-4.67005	12.922	2916.32	0.870352	28.8962	1.84955	2.62564	11.056	0.963206	31.7112
53534883	2015-04-20 05:23:22	90.1827	27.4735	2945.82	-12.2124	1.54712	3017.71	0.873466	62.8851	0.0675659	4.88134	12.0556	2.09617	27.207
53534883	2015-04-20 05:23:53	90.1829	27.4743	2997.41	-4.21893	-7.39058	3034.95	0.868801	44.7831	2.17183	3.742	11.9591	1.49277	29.8673
53534883	2015-04-20 05:26:59	90.1846	27.4756	3231.38	-8.73948	3.35127	2999.59	0.848002	77.7957	3.14277	0.250977	11.3492	2.59319	27.7648
53534883	2015-04-20 05:27:30	90.1857	27.4755	3307.17	1.58907	11.5108	2961.35	0.841384	65.1878	3.84648	-0.616281	12.0907	2.17293	30.7059
53534883	2015-04-20 05:29:03	90.1859	27.4818	3389.09	-7.48806	2.57981	3237.39	0.834196	41.1902	2.17803	1.69598	11.1776	1.37301	37.8522
53534883	2015-04-20 05:46:37	90.2359	27.541	3868.48	-10.087	-4.13079	3513.11	0.794622	59.8846	-0.756259	3.06495	12.4506	1.99615	35.8401
53534883	2015-04-20 05:47:08	90.2355	27.5424	3930.06	12.4623	3.87204	3581.93	0.790008	51.7954	-0.244457	3.80554	12.7338	1.72651	40.1648
53534883	2015-04-20 06:08:19	90.1977	27.5594	3397.58	12.5629	9.66422	3395.78	0.832387	51.6966	2.86821	0.766145	12.8463	1.72322	38.8364
53534883	2015-04-20 06:10:54	90.2021	27.5586	3613.65	-6.5465	9.6004	3625.26	0.813947	64.6952	2.71336	1.16305	12.9136	2.15651	36.2598
53534883	2015-04-20 06:17:37	90.2156	27.5308	3353.34	9.17467	-16.8206	3225.92	0.836346	22.0951	1.72281	-1.23594	14.6483	0.736505	38.0504
53534883	2015-04-20 06:18:39	90.2162	27.53	3426.65	-2.30953	-10.8469	3205.5	0.83003	48.6851	3.42239	1.56212	12.7885	1.62284	38.6971
53534883	2015-04-20 06:19:10	90.2178	27.5295	3490.64	7.57789	10.1665	3204.53	0.824552	58.4021	2.47429	0.181614	11.2483	1.94674	36.9968
53534883	2015-04-20 06:41:23	90.273	27.588	3675.21	-12.2467	0.282195	3609.72	0.808077	48.6959	-1.55796	1.15129	12.5534	1.6232	32.0365
53534883	2015-04-20 06:41:54	90.2726	27.5886	3736.7	-12.5511	5.31471	3696.47	0.803258	58.8921	-1.40526	1.68197	12.007	1.96307	31.7482
53534883	2015-04-20 06:42:56	90.2725	27.5901	3833.79	10.2493	7.70097	3745.24	0.79607	54.9046	-1.03051	1.92295	12.6848	1.83015	43.9512
53534883	2015-04-20 06:43:27	90.2724	27.59	3887.19	-8.92636	-7.65622	3750.3	0.792143	52.6851	-0.706653	1.97211	13.2877	1.75617	45.2016
53534883	2015-04-20 06:43:58	90.2719	27.5915	3962.08	10.8411	1.92133	3738.5	0.786653	81.0982	-1.15685	2.08986	13.5213	2.70327	39.9939
53534883	2015-04-20 07:01:01	90.2891	27.5566	4019.76	-0.815978	-8.52102	3115.8	0.78243	65.0784	0.60947	3.56823	13.2772	2.16928	42.8344
53534883	2015-04-20 07:08:15	90.2538	27.5262	3605.51	-3.253	9.68847	3344.92	0.814105	137.508	2.14089	-2.70425	12.0767	4.58361	34.072
53534883	2015-04-20 07:08:46	90.2535	27.5255	3714.12	3.70731	-19.2156	3358.89	0.805112	82.0964	1.04175	-1.96756	13.181	2.73655	48.4991
53534883	2015-04-20 08:20:35	90.1878	27.4638	3023	-4.10714	-3.95239	2851.81	0.863444	34.287	0.616422	3.97345	10.4076	1.1429	29.4091
53534883	2015-04-20 08:21:06	90.1875	27.4649	3073.69	-3.55424	-6.06533	2861.55	0.85891	75.492	0.753714	3.71185	11.6046	2.5164	26.88
53534883	2015-04-20 08:21:37	90.1875	27.4658	3172.08	1.0865	-6.00246	2868.5	0.850268	76.5759	1.04126	4.01824	10.3945	2.55253	29.0917
53534883	2015-04-20 08:25:45	90.1814	27.4563	3172.86	-2.00238	-12.0954	2865.62	0.850251	69.183	-0.553153	1.80211	13.6065	2.3061	39.9358
53534883	2015-04-20 08:26:47	90.1808	27.4576	3298.14	11.1057	-4.65019	2837.93	0.839346	35.3012	0.386001	0.361334	12.2394	1.17671	53.7469
53534883	2015-04-20 08:47:58	90.1751	27.4633	3198.12	-0.184453	-12.0086	2866.19	0.8476	20.3814	1.72686	0.953559	12.809	0.679379	43.4454
53534883	2015-04-20 09:15:21	90.182	27.4604	3094.3	0.0685943	-9.13974	2831.25	0.856232	44.2742	1.58309	2.10578	11.9252	1.47581	41.3195
53534883	2015-04-20 09:15:52	90.1835	27.4607	3149.88	8.81556	9.81132	2838.57	0.851366	63.3977	1.18193	2.15561	11.3173	2.11326	38.6829
53534883	2015-04-20 09:16:23	90.1835	27.4617	3232.17	-0.367613	-9.61297	2846.02	0.844201	77.8746	0.854393	2.8553	11.759	2.59582	39.1781
53534883	2015-04-20 09:22:04	90.1811	27.4675	3210.01	0.326211	-7.78317	2853.13	0.845953	80.8863	-0.674179	2.63165	12.0268	2.69621	33.9578
53534883	2015-04-20 09:26:43	90.1794	27.4682	3086.82	11.9733	-4.85455	2836.5	0.856594	43.2704	2.97408	2.40093	11.764	1.44235	40.0849
53534883	2015-04-20 09:28:47	90.1821	27.4719	3232.75	13.1467	5.09661	2910.82	0.843819	61.3913	0.338045	3.51563	12.1517	2.04638	39.6379
53534883	2015-04-20 09:29:18	90.1816	27.4723	3295.35	-9.57268	6.96773	2923.88	0.838407	53.4874	0.302067	2.83427	11.7513	1.78291	36.0994
53534883	2015-04-20 09:44:17	90.1783	27.4657	2990.46	6.16622	-9.19362	2843	0.864875	12.9825	3.00638	2.43667	12.0768	0.432748	44.917
53534883	2015-04-20 09:44:48	90.1794	27.4671	3008.13	-7.93	7.99392	2841.55	0.863271	25.4813	2.47434	1.86797	11.7111	0.849377	31.8578
53534883	2015-04-20 09:45:19	90.1801	27.4673	3041.13	11.7123	8.80025	2846.7	0.860321	35.0949	1.47775	2.32067	11.7081	1.16983	38.3341
53534883	2015-04-20 09:45:50	90.18	27.4687	3082.01	-5.04571	-8.61053	2849.19	0.856683	57.7749	0.631727	2.81898	12.083	1.92583	35.6427
53534883	2015-04-20 09:46:21	90.1811	27.4695	3149.19	4.00964	14.2361	2852.89	0.850805	57.2907	1.45571	2.96487	11.6959	1.90969	37.4921
53534883	2015-04-20 09:47:23	90.181	27.4713	3277.67	-7.0951	-5.80934	2889.33	0.83965	59.8838	1.37317	2.72726	11.8722	1.99613	48.1429
53534883	2015-04-21 03:20:52	90.1866	27.4787	2914.72	-1.60282	-6.43334	3034.12	0.874123	60.5918	0.750297	4.23594	10.9226	2.01973	21.6765
53534883	2015-04-21 03:21:23	90.1862	27.4795	2975.41	-8.20705	11.747	3077.37	0.868799	62.0926	0.734549	4.02675	11.8069	2.06975	25.74
53534883	2015-04-21 03:21:54	90.1862	27.4805	3042.1	8.87172	11.6205	3125.98	0.862976	60.9816	0.83801	3.75508	11.8822	2.03272	24.5815
53534883	2015-04-21 03:22:56	90.1857	27.4813	3170.59	-10.7542	8.21029	3206.79	0.851934	33.793	-0.527447	3.588	12.4284	1.12643	31.434
53534883	2015-04-21 03:24:29	90.1829	27.4802	3244.63	4.16287	12.083	3210.18	0.845625	35.1089	-1.75702	1.39412	12.1336	1.1703	35.28
53534883	2015-04-21 03:25:00	90.1824	27.4806	3296.23	4.15237	9.21791	3174.22	0.841249	70.1944	-1.72645	1.70178	10.9194	2.33981	24.9044
53534883	2015-04-23 02:23:25	90.0894	27.4485	3449.79	7.85693	-7.33697	3431.47	0.833428	16.098	-1.65818	0.0837687	12.7997	0.536601	31.9112
53534883	2015-04-23 02:23:56	90.0891	27.449	3473.69	-5.40126	-9.72012	3452.82	0.831438	31.388	-0.945318	0.838448	12.9173	1.04627	36.7581
53534883	2015-04-23 02:24:27	90.0893	27.4493	3505.38	-12.5353	-5.81871	3475.68	0.828807	43.4002	-1.70638	0.864662	12.1214	1.44667	31.9931
53534883	2015-04-23 02:24:58	90.089	27.4495	3555.98	-9.93077	9.78282	3497.21	0.82462	34.0031	-2.14549	0.655357	12.2774	1.13344	33.5358
53534883	2015-04-23 02:26:31	90.0841	27.4494	3579.43	11.213	4.49395	3538.04	0.822682	32.5018	-0.981297	1.21429	12.5533	1.08339	33.2834
53534883	2015-04-23 02:27:02	90.0836	27.4498	3615.63	10.9617	3.13079	3538.28	0.819699	35.1026	-1.7892	0.941146	11.7246	1.17009	28.2459
53534883	2015-04-23 02:48:44	90.1293	27.4519	3425.69	-0.782727	-10.7616	3468.88	0.835432	17.7022	-0.373528	1.31035	12.2348	0.590074	22.4284
53534883	2015-04-23 03:28:31	90.1681	27.4706	2927.69	0.307949	13.4665	2857.35	0.877504	24.6981	-1.0007	1.67406	12.0669	0.823269	26.1335
53534883	2015-04-23 03:29:02	90.1672	27.4713	2963.59	-11.4707	-3.65856	2859.45	0.874379	33.9012	-1.16394	1.60907	11.8313	1.13004	25.9794
53534883	2015-04-23 03:29:33	90.1668	27.4713	2997.49	10.2175	-2.46243	2867.42	0.87144	31.8994	-1.47884	1.17233	12.1832	1.06331	24.1629
53534883	2015-04-23 05:01:31	90.2007	27.452	3263.54	-4.06179	14.2213	3293.07	0.848818	16.5982	-2.56935	3.44768	11.6692	0.553272	29.3931
53534883	2015-04-23 05:02:33	90.201	27.4522	3304.23	-13.1364	-0.598816	3306.19	0.845418	14.7957	-1.22651	3.70195	12.3042	0.493189	25.273
53534883	2015-04-23 05:22:11	90.2114	27.4452	3453.43	5.99072	14.1544	3159.85	0.833117	6.30191	1.03564	3.40479	11.8565	0.210064	42.7288
53534883	2015-04-23 05:23:13	90.2115	27.4486	3467.38	-8.58631	11.9932	3139.22	0.831923	16.4925	-0.191521	1.83336	12.1784	0.549749	34.8241
53534883	2015-04-23 05:24:46	90.21	27.4537	3433.23	-7.07238	10.6327	3454.74	0.83467	2.69494	1.16824	1.50032	12.7265	0.0898314	30.1287
53534883	2015-04-23 06:00:56	90.1633	27.49	3176.08	-3.87329	-11.1038	2995.8	0.855498	18.69	-1.4848	1.68481	12.0044	0.623	34.7815
53534883	2015-04-23 06:01:27	90.1635	27.4906	3205.17	-12.8987	7.29772	3019.62	0.853044	29.6943	-1.28821	2.40169	12.4571	0.989809	32.3763
53534883	2015-04-23 06:04:02	90.1471	27.4896	3163.23	-13.6944	2.8609	3051.61	0.856547	35.8935	-2.15284	1.05029	12.4356	1.19645	33.3379
53534883	2015-04-23 06:04:33	90.147	27.4895	3188.53	5.85162	11.2265	3055.65	0.854417	21.1065	-2.08596	1.23513	12.419	0.70355	41.4378
53534883	2015-04-23 06:05:04	90.1458	27.4906	3213.63	-4.38831	-9.08575	3106.06	0.852294	23.0877	-1.94278	2.22491	12.085	0.76959	37.2043
53534883	2015-04-23 06:09:43	90.1454	27.4897	3056.54	-3.14762	-12.6338	3073.24	0.86551	6.40673	-1.98968	0.403977	12.4126	0.213558	24.6815
53534883	2015-04-23 06:11:16	90.1469	27.4891	3081.54	3.54488	10.6874	3045.14	0.863375	26.5023	-2.59607	0.35293	12.5269	0.88341	28.872
53534883	2015-04-23 06:11:47	90.1465	27.4892	3110.14	4.12378	11.9695	3068.64	0.860953	34.0024	-2.53618	0.223902	12.4778	1.13341	30.3692
53534883	2015-04-23 06:12:18	90.1459	27.4896	3149.94	-7.17936	12.9306	3079.31	0.857589	35.7043	-2.23926	0.689182	12.7062	1.19014	31.2526
53534883	2015-04-23 06:13:20	90.1452	27.4902	3206.14	-1.17231	-9.86056	3089.08	0.852849	13.9943	-1.44638	0.873559	11.9358	0.466475	30.9707
53534883	2015-04-23 06:13:51	90.1448	27.4906	3217.54	2.94371	-8.99034	3096.71	0.851882	-1.10061	-1.59614	1.84067	12.4609	-0.0366871	33.2026
53534883	2015-04-23 06:14:22	90.1441	27.4909	3221.34	11.286	0.301447	3058.68	0.851555	28.9062	-1.16239	0.877499	13.0674	0.963539	33.7461
53534883	2015-04-23 06:16:26	90.1429	27.4924	3227.33	5.11081	-11.1219	3180.39	0.851013	27.5023	-2.09659	0.669094	12.641	0.916743	33.2719
53534883	2015-04-23 06:16:57	90.1421	27.493	3248.83	8.06792	-4.16595	3231.85	0.8492	23.7004	-2.21751	0.769935	11.6677	0.790014	30.0384
53534883	2015-04-23 06:18:30	90.1448	27.4907	3283.44	-1.31238	-12.2398	3097.91	0.846325	13.3937	-0.529651	-0.59187	12.5666	0.446457	38.2028
53534883	2015-06-29 04:20:27	99.4933	33.7274	4123.52	7.87165	7.29178	4143.26	0.750654	12.9006	-1.99684	0.418133	12.6171	0.430021	25.5022
53534883	2015-06-29 04:24:04	99.4981	33.7297	4105.73	3.93915	13.9859	4088.42	0.75205	24.4013	-0.635377	1.03168	12.3766	0.813376	25.2123
53534883	2015-06-29 04:24:35	99.4986	33.7297	4144.33	4.28088	-7.84842	4097.96	0.74891	32.6004	-0.786382	0.955079	11.2562	1.08668	25.0958
53534883	2015-06-29 04:25:06	99.4979	33.7298	4177.03	-5.4718	-12.0235	4088.47	0.746256	34.9998	-1.10641	0.0071171	11.7145	1.16666	29.1748
53534883	2015-06-29 04:27:10	99.4975	33.7306	4267.84	-3.83124	15.4006	4110.36	0.738921	27.5004	-1.50785	2.3064	12.5885	0.91668	30.8065
53534883	2015-06-29 04:28:12	99.4967	33.7301	4307.13	6.30343	10.8522	4100.25	0.735761	10.2973	-2.14854	1.25274	14.0454	0.343242	44.5943
53534883	2015-06-29 05:00:45	99.6331	33.7278	4673.02	-9.54869	6.6217	4320.94	0.709196	51.7987	1.21808	-2.22234	13.5431	1.72662	44.5023
53534883	2015-06-29 05:01:16	99.6327	33.7263	4728.12	11.9629	-9.27941	4304.73	0.705341	45.4986	1.34922	-2.38102	13.0479	1.51662	44.0142
53534883	2015-06-29 05:02:18	99.6339	33.7242	4820.52	12.5748	-5.78109	4243.6	0.698914	49.1983	0.751967	-4.37661	13.3079	1.63994	38.2977
53534883	2015-06-29 05:06:26	99.6339	33.7196	4826.5	-3.66398	10.1382	4180.61	0.698466	53.3962	0.0584605	-4.32617	13.6923	1.77987	50.5603
53534883	2015-06-29 05:06:57	99.6334	33.7181	4887.3	2.28558	-20.6036	4237.81	0.694273	57.8986	-0.249078	-4.44978	13.5165	1.92995	44.5213
53534883	2015-06-29 05:25:02	99.7133	33.7095	4642.74	15.5678	-0.832221	4404.67	0.710986	-0.902213	3.33188	-2.93493	13.5542	-0.0300738	39.9139
53534883	2015-06-29 05:26:04	99.7149	33.7073	4637.73	14.5914	-10.2817	4327.21	0.711316	-10.1009	2.25563	-1.9264	13.9352	-0.336697	52.7181
53534883	2015-06-29 05:26:35	99.7155	33.7075	4639.23	0.287817	-15.1273	4341.1	0.711205	16.0003	2.79428	-2.6619	13.8884	0.533343	40.9539
53534883	2015-06-29 05:27:06	99.716	33.7074	4649.63	14.8434	2.98217	4358.65	0.710476	5.99825	2.99938	-2.7754	14.2512	0.199942	43.7201
53534883	2015-06-29 05:27:37	99.7172	33.706	4653.93	-11.3841	-2.78568	4333.04	0.710167	7.89857	3.33487	-3.10403	13.835	0.263286	39.3222
53534883	2015-06-29 05:28:08	99.7188	33.7054	4667.93	5.95209	-15.7103	4366.25	0.709187	12.4004	3.28476	-2.3821	13.614	0.413346	40.4084
53534883	2015-06-29 05:28:39	99.7196	33.7047	4679.43	13.6318	6.0152	4360.15	0.708383	12.0976	4.08956	-2.37454	13.5137	0.403252	40.8285
53534883	2015-06-29 09:21:09	99.6479	33.7784	4406.79	4.87729	-6.44193	4413.3	0.727758	14.698	-4.0021	2.66357	12.7227	0.489935	40.5013
53534883	2015-06-29 09:22:11	99.6468	33.7784	4437.39	-9.59916	-6.65421	4440.63	0.725617	13.8002	-3.84209	3.51853	12.5357	0.460006	33.9715
53534883	2015-06-29 09:24:46	99.6456	33.7757	4423.08	-11.6459	-8.8879	4360.6	0.726621	15.0003	-3.94321	1.18759	13.2831	0.500012	36.5709
53534883	2015-06-30 02:41:43	99.594	33.7877	4310.03	-14.065	-4.30815	4343.22	0.74866	11.2983	-2.27938	-2.36071	12.5588	0.37661	28.53
53534883	2015-06-30 02:43:47	99.593	33.7879	4363.63	-7.86875	-14.1606	4349.83	0.744459	30.7979	-1.60056	-2.27931	13.1239	1.0266	25.8563
53534883	2015-06-30 02:44:18	99.5928	33.7871	4401.43	8.88956	-3.02452	4357.91	0.74172	45.6991	-2.80139	-2.90118	12.9085	1.5233	29.7609
53534883	2015-06-30 02:44:49	99.5926	33.7869	4448.82	5.37003	8.13789	4356.04	0.7383	42.9989	-2.84334	-2.5332	13.3121	1.4333	30.6025
53534883	2015-06-30 02:45:20	99.5919	33.7866	4489.02	-5.09229	10.8659	4340.22	0.735407	39.3989	-3.29325	-2.07285	12.2589	1.3133	29.2728
53534883	2015-06-30 02:45:51	99.5914	33.786	4530.62	-6.4261	11.2662	4337.98	0.73242	44.0983	-3.64622	-2.30139	12.7192	1.46994	30.7823
53534883	2015-06-30 02:46:22	99.5906	33.7855	4581.72	-11.9641	7.13485	4309.35	0.728766	53.3982	-3.00677	-2.20775	13.0313	1.77994	32.8114
53534883	2015-06-30 02:46:53	99.5896	33.7846	4633.82	6.68102	7.78663	4273.57	0.725052	39.3965	-2.78971	-1.6024	13.0358	1.31322	39.0678
53534883	2015-06-30 02:47:24	99.588	33.7841	4667.61	6.76091	-11.1504	4218.92	0.722648	28.8985	-2.32544	-2.44209	13.0951	0.963282	36.5548
53534883	2015-06-30 06:23:22	99.4987	33.7037	4594.86	-1.99208	-12.9578	4322.28	0.725045	62.9989	-5.83066	-0.831446	13.2861	2.09996	49.5468
53534883	2015-06-30 06:46:06	99.6223	33.7446	4590.96	8.58543	-4.55727	3977.63	0.726052	56.098	-5.8747	-1.53017	13.5437	1.86993	42.9226
53534883	2015-07-01 08:23:42	99.5009	33.7201	4082.91	4.11727	11.9506	4160.14	0.753358	15.7968	-3.63637	-2.23161	13.1669	0.526561	37.3067
53534883	2015-07-05 03:49:09	99.4724	33.6772	4184.68	9.17182	-15.1266	4079.42	0.770039	28.5993	4.54816	-3.2087	12.9894	0.953311	34.4862
53534883	2015-07-05 05:20:36	99.3016	33.6979	4450.64	8.71535	6.24188	4221.21	0.745876	57.1954	3.76467	-4.33237	11.8855	1.90651	34.5609
53534883	2015-07-05 05:25:46	99.2763	33.6845	4587.38	6.32376	-17.2898	4264.7	0.73656	89.9976	2.60741	-5.29041	13.1753	2.99992	40.5048
53534883	2015-07-05 05:26:17	99.2771	33.6835	4666.28	-9.48239	4.67003	4304	0.73134	72.9953	1.65113	-2.91776	13.4604	2.43318	43.45
53534883	2015-07-05 07:41:08	99.2312	33.6626	4342.19	15.6403	-11.8459	4334.04	0.7489	41.6986	6.48428	-4.58319	14.2608	1.38995	42.2345
53534883	2015-07-05 08:01:48	99.2505	33.7126	4637.85	8.09772	7.85272	4315.16	0.72894	120.695	6.56579	-5.81551	14.5831	4.02317	43.954
53534883	2015-07-05 08:02:19	99.2524	33.7107	4776.05	15.4235	-14.7338	4371.78	0.719934	122.298	7.48321	-4.93449	13.4276	4.07662	39.9426
53534883	2015-07-05 08:22:28	99.433	33.7384	4197.32	11.8722	8.92039	4031.59	0.760082	31.5957	5.2804	-4.13023	14.999	1.05319	51.3922
53534883	2015-07-05 08:22:59	99.4357	33.7372	4225.22	6.55438	-17.3	4037.83	0.757801	32.6011	4.66175	-4.22414	14.6932	1.0867	50.0852
53534883	2015-07-05 08:28:40	99.4476	33.7214	4421.98	0.857171	-16.0872	4390.76	0.742868	89.1004	7.74672	-2.80076	13.8642	2.97001	37.8429
53534883	2015-07-06 07:00:47	99.5066	33.7272	4124.53	-11.8552	6.88606	4094.18	0.753251	2.9992	0.297202	-2.43357	14.1415	0.0999733	35.4409
53534883	2015-07-06 08:00:43	99.5177	33.7388	4106.57	-9.55592	7.12536	4029.39	0.755035	13.4001	1.31275	1.9377	14.2801	0.446669	39.7094
53534883	2015-07-06 08:01:14	99.5183	33.7386	4127.57	2.69936	16.7033	4030.96	0.753301	34.8991	1.59565	1.25558	14.722	1.1633	38.8272
53534883	2015-07-06 08:01:45	99.5188	33.7382	4162.47	16.5874	6.64793	4042.88	0.750427	37.3997	1.93651	1.06876	14.8771	1.24666	40.7215
53534883	2015-07-06 08:02:16	99.519	33.7387	4208.27	12.3488	-7.88222	4042.38	0.74667	38.4031	1.89857	0.945353	15.2149	1.2801	45.2081
53534883	2015-07-06 08:03:18	99.5193	33.7391	4257.07	12.4546	6.01273	4037.37	0.742689	40.3997	0.740978	0.544144	13.7886	1.34666	37.8826
53534883	2015-07-06 08:03:49	99.5201	33.7384	4301.87	-6.40378	10.6535	4046.78	0.739047	29.5982	1.67428	-1.76236	13.2281	0.986606	37.3491
53534883	2015-07-06 08:04:20	99.5214	33.7381	4331.27	-12.5993	1.01371	4049.04	0.736682	32.301	2.3615	-0.792743	13.1003	1.0767	34.7424
53534883	2015-07-06 08:04:51	99.5226	33.7385	4366.17	5.44078	-10.8413	4045.07	0.73441	30.7026	1.14009	-0.474709	13.2779	1.02342	39.4554
53534883	2015-07-06 08:05:22	99.5224	33.7384	4393.47	10.7314	7.14071	4049.01	0.732695	26.4967	0.700066	-3.09251	13.5025	0.883224	36.336
53534883	2015-07-06 08:07:57	99.5251	33.7391	4515.48	9.67111	-13.7249	4074.71	0.725057	84.3013	1.83296	-1.21117	14.229	2.81004	47.766
53534883	2015-07-06 08:08:28	99.527	33.7389	4610.78	-2.82768	8.75467	4120.04	0.719113	76.3972	1.36091	-2.4752	14.9906	2.54657	51.4675
53534883	2015-07-06 08:08:59	99.527	33.7386	4682.68	-8.29934	-13.796	4104.57	0.714647	67.0016	1.73261	-3.10196	13.955	2.23339	52.3033
53534883	2015-07-07 06:40:35	99.4942	33.7231	4217.31	-11.1202	6.45913	4086.31	0.745669	43.4974	-2.12638	-0.596445	12.9858	1.44991	34.4927
53534883	2015-07-07 06:42:08	99.4928	33.7229	4281.81	-2.72453	-13.5488	4113.25	0.740455	24.5037	-2.2251	2.48749	13.7175	0.816789	37.2667
53534883	2015-07-09 07:01:09	99.5325	33.7501	4247.29	-12.6378	6.04691	4074.95	0.754671	68.3002	-0.605208	0.16472	12.0613	2.27667	30.2067
53534883	2015-07-09 07:01:40	99.533	33.7501	4311.59	1.51942	13.2331	4085.09	0.749424	47.5167	-0.234913	0.0302442	11.9655	1.58389	38.6383
53534883	2015-07-09 07:02:11	99.5323	33.75	4347.69	-5.25814	-10.8867	4067.23	0.74649	38.9002	0.403796	-0.203083	12.2313	1.29667	43.1384
53534883	2015-07-09 07:02:42	99.5335	33.7491	4396.61	9.57941	8.09237	4106.81	0.743035	54.6996	2.16497	0.0136122	13.377	1.82332	46.874
53534883	2015-07-09 07:03:13	99.5339	33.7503	4462.4	-8.70188	0.700137	4098.4	0.738828	59.602	2.47998	1.39193	12.7445	1.98673	44.5687
53534883	2015-07-09 07:04:15	99.5365	33.7493	4602.21	-1.75959	-11.4455	4163.78	0.730123	85.2877	1.57691	1.02779	13.9395	2.84292	41.7683
53534883	2015-07-09 07:09:25	99.4979	33.756	4495.26	6.32568	-13.3579	4185.11	0.736682	39.5999	2.13632	-1.04847	13.1906	1.32	45.493
53534883	2015-07-10 09:20:36	99.5098	33.7352	4323.86	10.9083	-9.07554	4064.16	0.734085	69.3989	-0.00396384	-1.5339	12.7888	2.3133	37.9092
53534883	2015-07-10 09:21:07	99.5091	33.7349	4394.26	-0.293642	11.0661	4088.46	0.729361	59.698	1.43586	-1.84896	13.3764	1.98993	37.8856
53534883	2015-07-10 09:21:38	99.5093	33.7345	4461.35	1.01567	-13.3213	4074.4	0.72515	70.4013	-0.410433	-1.01926	13.3	2.34671	42.2178
53534883	2015-07-10 09:22:09	99.5082	33.7347	4529.95	10.1285	8.75814	4097.86	0.720859	73.9982	0.156722	0.43624	13.0909	2.46661	43.664
53534883	2015-07-10 09:22:40	99.5092	33.7346	4604.05	-3.35309	-11.2405	4078.18	0.716247	60.5017	0.0981604	0.462451	13.8043	2.01672	45.0173
53534883	2015-07-10 09:23:11	99.5081	33.7348	4663.35	9.76839	9.26014	4101.75	0.712565	55.8978	-0.0893453	0.774499	14.0359	1.86326	47.4476
53534883	2015-07-10 09:23:42	99.5079	33.7342	4734.55	-10.1106	-9.9565	4081.96	0.708164	68.4007	-1.04832	-0.91161	13.609	2.28002	43.89
53534883	2015-07-11 05:20:49	99.5023	33.7326	4158.84	-9.08755	-9.8068	4106.76	0.740836	64.0986	-4.27758	1.21333	11.9398	2.13662	25.31
53534883	2015-07-11 05:22:22	99.5023	33.7345	4279.85	-16.6084	-5.08719	4193.06	0.730978	-2.39979	-4.5513	1.51624	13.2501	-0.0799929	54.6992
53534883	2015-07-11 05:25:59	99.5101	33.7461	4194.09	11.742	1.80518	4157.85	0.737646	12.9997	-2.61219	0.21627	12.8683	0.433322	35.4521
53534883	2015-07-11 05:27:32	99.5111	33.7447	4232.98	-13.7795	-1.58215	4113.79	0.734407	21.6011	-1.84845	1.39709	13.3308	0.720038	48.1005
53534883	2015-07-11 05:28:34	99.5127	33.744	4318.68	-0.515113	-10.3472	4099.61	0.727554	45.8001	-1.50145	0.588208	12.757	1.52667	40.3253
53534883	2015-07-11 05:29:05	99.5124	33.7441	4379.58	-8.37304	15.4921	4106.55	0.723703	63.4976	-4.06706	2.08957	13.4684	2.11659	50.1134
53534883	2015-07-11 05:29:36	99.511	33.7448	4432.18	-15.7495	-1.26165	4112.73	0.720372	41.1003	-4.50921	1.19593	13.5946	1.37001	54.5982
53534883	2015-07-11 05:40:27	99.5552	33.7502	4261.93	-7.0701	11.4654	4046.37	0.731138	23.7002	-1.40312	1.08849	14.3731	0.790007	44.782
53534883	2015-07-11 05:41:29	99.5559	33.7511	4303.13	-1.43209	17.0901	4016.63	0.727753	39.4003	-1.05288	1.52856	14.2959	1.31334	39.8275
53534883	2015-07-11 05:45:06	99.5742	33.743	4494.42	-4.45482	11.4971	4331.52	0.715613	102.199	0.750673	-0.960282	13.4925	3.40664	37.4066
53534883	2015-07-11 05:45:37	99.575	33.743	4609.42	-11.7118	3.88693	4354.57	0.708557	116.903	0.714692	1.4091	13.0684	3.89675	35.1353
53534883	2015-07-11 05:46:08	99.5749	33.7443	4736.83	0.343114	-11.2948	4300.19	0.700805	127.902	-1.49782	1.06106	13.3189	4.2634	35.7643
53534883	2015-07-13 06:24:16	99.5	33.7211	4598.11	2.6931	-14.8782	4133.96	0.71771	73.5014	1.28099	-1.37532	13.8505	2.45005	49.0536
53534883	2015-07-25 09:22:26	99.3649	33.7558	4628.98	7.76035	-2.25019	4162.09	0.721564	56.9918	-6.28653	-9.67906	15.0361	1.89973	54.6616
53534883	2015-07-26 07:20:58	99.4325	33.7402	4469.63	-3.80128	-14.5517	4023.03	0.730225	-13.2994	2.02689	-3.30905	13.9196	-0.443312	45.9124
53534883	2015-07-26 07:23:33	99.453	33.7488	4259.86	0.454854	-14.9731	4266.72	0.745409	3.10043	2.56377	0.374326	13.4194	0.103348	32.5061
53534883	2015-07-26 07:24:04	99.4536	33.7488	4261.36	6.10074	-14.1183	4272.79	0.745285	11.9004	1.69247	0.149381	13.5444	0.396681	31.8981
53534883	2015-07-26 07:24:35	99.4549	33.7487	4294.86	11.795	-4.31637	4266.7	0.74258	37.101	2.12604	1.37231	12.9671	1.2367	29.7743
53534883	2015-07-26 07:25:06	99.456	33.7487	4339.16	13.7154	-3.63914	4261.97	0.739015	35.1003	2.13702	0.555887	13.9361	1.17001	35.6393
53534883	2015-07-26 07:25:37	99.4561	33.749	4353.66	7.36215	-12.7928	4274.78	0.737849	18.4018	1.84584	1.65445	14.4644	0.613393	38.7929
53534883	2015-07-26 07:26:08	99.4566	33.7489	4390.46	3.17004	-13.1637	4266.56	0.735287	27.1013	1.60044	0.247802	13.5366	0.903377	37.4287
53534883	2015-07-26 07:28:12	99.4558	33.7486	4427.66	12.717	8.04866	4258.39	0.732889	44.1001	1.51002	0.237421	13.4783	1.47	34.0613
53534883	2015-07-26 07:28:43	99.456	33.7485	4475.36	12.9006	-3.10908	4251.22	0.729835	45.2002	1.24945	0.219863	13.5122	1.50667	36.4031
53534883	2015-07-26 07:29:45	99.4579	33.7481	4530.16	11.4915	8.03152	4284.23	0.726335	27.0979	1.98733	-1.52921	13.979	0.903263	42.1143
53534883	2015-07-26 09:40:28	99.5352	33.7011	4423.38	0.992827	7.19179	4322.83	0.732622	118.197	0.038783	-5.92677	12.9061	3.93989	30.0574
53534883	2015-07-26 09:41:30	99.5355	33.6982	4604.38	0.822438	-19.6228	4340.09	0.720913	55.2987	-1.85132	-4.16797	14.1015	1.84329	47.1004
53534883	2015-07-26 09:42:01	99.5363	33.696	4665.47	10.9676	-0.965327	4316.44	0.71699	33.7925	-2.64212	-6.30887	14.9947	1.12642	54.7092
53534883	2015-07-26 09:42:32	99.5359	33.6948	4705.47	-16.0339	-0.916083	4317.15	0.714425	49.3955	-1.90423	-5.99855	15.5453	1.64652	53.2792
53538170	2015-03-20 06:08:50	90.8554	27.5135	3573.76	-1.53043	-8.63543	3542.42	0.828214	63.6868	1.69511	4.77841	13.9136	2.12289	34.868
53538170	2015-03-20 06:09:21	90.856	27.5146	3652.75	2.8348	-8.65772	3541.18	0.821636	69.7902	2.07848	4.78899	13.2997	2.32634	33.3304
53538170	2015-03-20 06:22:47	90.9518	27.5105	3754.77	20.1168	3.32671	3618.39	0.813869	49.3849	3.99617	5.77996	14.0928	1.64616	43.3376
53538170	2015-03-20 06:23:18	90.9518	27.5119	3810.45	-4.32158	16.5552	3616.92	0.80973	47.5943	3.4975	6.01657	12.7286	1.58648	34.6286
53538170	2015-03-20 06:25:22	90.9565	27.5217	3960.67	-12.8028	-2.36824	3880.65	0.798603	46.3831	-1.35433	5.75936	14.9345	1.5461	51.0111
53538170	2015-03-20 06:26:55	90.9573	27.5261	4180.83	10.9281	-2.11035	3919.76	0.782549	98.1808	0.216671	3.11082	11.4714	3.27269	35.6085
53538170	2015-03-20 07:23:45	90.8047	27.6387	3881.64	12.3937	-11.8396	3756.56	0.803912	63.9073	4.0979	-2.74949	13.3466	2.13024	37.8479
53538170	2015-03-20 07:24:16	90.8062	27.6386	3970.05	16.366	-6.63555	3717.72	0.797423	100.305	3.83966	-2.16693	12.3924	3.34351	31.8971
53538170	2015-03-20 07:25:18	90.8086	27.6382	4114.66	15.1379	-4.20096	3610.43	0.786878	80.904	3.86912	0.56395	13.1932	2.6968	36.989
53538170	2015-03-21 04:00:39	90.7018	27.652	4252.52	-11.5505	3.83339	3737.55	0.77742	67.9864	-0.0194223	1.84355	12.3953	2.26621	37.0153
53538170	2015-03-21 06:41:51	90.836	27.6236	3485.26	-6.04821	10.3296	3181.31	0.834088	31.7135	1.78402	1.01654	11.4437	1.05712	39.95
53538170	2015-03-21 06:43:55	90.8371	27.6242	3597.96	-11.6074	-2.00912	3137.18	0.824713	32.6939	1.44855	0.865441	12.5878	1.0898	42.8926
53538170	2015-03-21 06:44:57	90.8382	27.6258	3679.74	1.32761	16.5368	3046.38	0.817948	68.3943	2.0201	3.58114	11.93	2.27981	40.3223
53538170	2015-03-21 06:45:28	90.838	27.6271	3756.53	-2.78502	-7.70193	3028.19	0.812099	66.1859	2.49756	4.00886	11.7576	2.2062	40.3127
53538170	2015-03-21 06:49:05	90.824	27.6384	3920.83	-12.6649	6.05985	3477.39	0.799894	68.7891	-0.316894	2.03682	12.4029	2.29297	37.6775
53538170	2015-03-21 08:01:25	90.6472	27.6141	3269.68	-8.64727	-2.86651	2921.57	0.852162	50.6986	3.20858	0.0813595	12.5463	1.68995	29.808
53538170	2015-03-21 08:01:56	90.6485	27.6141	3320.18	-4.19691	6.46762	2945.07	0.847897	52.599	5.1094	-0.052158	11.6935	1.7533	30.0117
53538170	2015-03-21 08:02:27	90.6498	27.6142	3372.18	-3.66648	9.15295	2967.78	0.84352	62.9981	4.89019	0.339587	11.0632	2.09994	25.8816
53538170	2015-03-21 08:02:58	90.6505	27.6144	3458.68	-6.07156	-1.85974	2968.32	0.836277	75.5976	5.23662	0.436347	12.0157	2.51992	28.156
53538170	2015-03-21 08:03:29	90.6514	27.6147	3530.28	-0.434068	-8.7192	2976.6	0.830314	65.1957	3.77811	0.883082	12.2278	2.17319	29.7113
53538170	2015-03-21 08:04:00	90.6523	27.6145	3587.18	0.932787	-10.6191	2974.65	0.825603	50.702	2.57474	-0.264422	12.7175	1.69007	32.6356
53538170	2015-03-21 08:08:39	90.6398	27.607	3626.87	15.276	-1.69728	3057.46	0.822393	49.6915	3.61408	3.07106	12.0889	1.65638	30.223
53538170	2015-03-21 08:24:40	90.6575	27.5804	3301.08	-6.83779	2.80299	3181.05	0.849851	-25.1165	2.6265	3.27533	13.1688	-0.837216	32.506
53538170	2015-03-21 08:26:44	90.6574	27.5816	3284.67	4.37776	-8.97972	3157.09	0.851222	83.9898	0.756377	3.88832	12.5994	2.79966	23.969
53538170	2015-03-21 08:27:15	90.6582	27.583	3381.35	-4.34308	15.8974	3121.83	0.843069	86.8812	2.46748	5.40352	11.6961	2.89604	22.3577
53538170	2015-03-21 08:28:17	90.6596	27.5849	3549.63	6.98267	-8.39575	3172.6	0.829018	67.5866	3.40745	3.85873	12.7744	2.25289	33.7097
53538170	2015-03-21 08:28:48	90.6608	27.5859	3614.42	2.93302	-9.31935	3237.42	0.823654	61.4824	4.96368	3.30192	11.9641	2.04941	31.0522
53538170	2015-03-21 08:29:19	90.6626	27.5875	3676.7	-7.60961	-0.785035	3250.75	0.818518	62.0861	4.54871	3.23378	12.2203	2.06954	33.3244
53538170	2015-03-21 09:09:37	90.4232	27.5212	3021.69	-5.47007	14.1173	3064.14	0.874158	56.2836	-0.45244	4.49527	10.7023	1.87612	20.847
53538170	2015-03-21 09:13:45	90.4052	27.5162	3329.25	7.8759	6.65329	3295.8	0.847908	98.7942	-4.97553	2.63509	12.4389	3.29314	26.6035
53538170	2015-03-21 09:16:51	90.3897	27.5165	3523.44	9.54368	3.95312	3282.2	0.831652	75.6007	-1.28082	1.37358	12.4757	2.52002	33.1192
53538170	2015-03-21 09:17:22	90.389	27.5177	3625.23	6.63377	13.4757	3283.54	0.823215	125.687	-0.537239	2.66964	11.6955	4.18956	25.2836
53538170	2015-03-21 09:26:09	90.3314	27.5751	3406	7.88719	-6.71728	3338.2	0.840806	28.0931	0.711682	3.0965	12.5214	0.936435	36.1259
53538170	2015-03-21 09:27:11	90.3339	27.577	3462.67	12.1697	6.40008	3378.8	0.83605	31.585	1.86664	3.25003	11.4238	1.05283	28.1703
53538170	2015-03-21 09:29:15	90.3356	27.5804	3614.12	-10.6754	-2.10023	3464.83	0.823447	61.0884	1.80009	2.72436	11.9123	2.03628	27.5112
53538170	2015-03-21 09:29:46	90.3358	27.5808	3690.81	-1.31772	-10.1044	3485.58	0.817151	81.2912	2.41331	2.71089	12.28	2.70971	28.566
53538170	2015-03-21 09:30:17	90.3365	27.5816	3783.8	-7.91858	-3.45625	3467.47	0.809883	86.8843	2.16364	2.73311	12.4387	2.89614	33.5955
53538170	2015-03-21 09:44:14	90.2677	27.5421	3504.85	-11.7278	-1.20988	3486.74	0.832832	22.2851	-1.3954	3.90325	11.4811	0.742837	30.5599
53538170	2015-03-21 10:03:52	90.2259	27.5173	3572.71	9.13746	-1.98227	3512.97	0.827396	23.2998	-1.68851	0.295355	11.9127	0.776659	27.4888
53538170	2015-03-21 10:04:23	90.2262	27.5173	3601.21	10.1403	6.74739	3516.05	0.825038	34.8941	-1.66461	1.47448	12.6344	1.16314	28.2601
53538170	2015-03-21 10:04:54	90.226	27.5182	3634.6	-4.68212	13.4377	3505.17	0.822275	30.7954	-0.378164	1.38438	12.5795	1.02651	29.6078
53538170	2015-03-21 10:05:25	90.2258	27.5189	3671.69	-7.82592	12.6911	3470.54	0.819214	40.8947	0.08181	2.0457	12.5614	1.36316	32.8537
53538170	2015-03-21 10:05:56	90.2259	27.5196	3715.38	-2.78868	13.8929	3435.05	0.815691	47.9899	0.00632041	2.56357	12.2995	1.59966	27.8436
53538170	2015-03-21 10:06:27	90.2261	27.5205	3768.97	-1.62205	13.6842	3401.84	0.811438	41.493	0.827367	2.66973	12.074	1.3831	35.2549
53538170	2015-03-21 10:06:58	90.2261	27.5206	3800.87	13.4134	1.43584	3398.57	0.808917	26.898	1.13043	2.84275	12.3372	0.8966	35.1204
53538170	2015-03-21 10:20:24	90.19	27.5405	3976.04	9.6936	-3.17398	2964.87	0.794979	122.786	0.573942	3.03517	12.0587	4.09288	30.4586
53538170	2015-03-21 11:01:44	90.2713	27.5408	3320.05	3.06666	-4.2489	3347.38	0.848173	-6.90169	-0.632351	2.49947	10.2068	-0.230056	42.1434
53538170	2015-03-22 04:03:42	90.4463	27.5713	2368.16	7.80796	-7.12465	2277.19	0.932413	69.9979	0.814424	1.75821	11.1158	2.33326	21.1268
53538170	2015-03-22 04:04:13	90.4469	27.5719	2448.05	3.70557	12.6067	2290.5	0.924987	75.2884	0.896853	1.59448	10.6666	2.50961	23.802
53538170	2015-03-22 04:04:44	90.4471	27.5726	2502.64	-5.05625	10.4734	2292.12	0.919935	47.1936	1.20217	2.6566	10.9417	1.57312	25.8003
53538170	2015-03-22 04:05:15	90.4472	27.5734	2541.33	-9.44267	5.48474	2305.5	0.916359	24.0895	1.65963	2.72514	11.7306	0.802985	27.9765
53538170	2015-03-22 04:09:54	90.4612	27.5716	2370.57	3.26154	9.83321	2370.64	0.932123	-15.6024	3.06237	0.0277615	10.0058	-0.52008	25.1866
53538170	2015-03-22 06:07:42	90.922	27.4927	3709.87	13.5991	5.81454	3445.45	0.813212	40.1015	1.74009	0.978073	11.8108	1.33672	36.6988
53538170	2015-03-22 06:20:37	90.9165	27.4911	3432.35	-8.0851	1.3066	3342.67	0.836116	56.0873	1.60591	5.78001	11.2178	1.86958	28.7557
53538170	2015-03-22 06:21:08	90.9167	27.4923	3520.44	0.413474	-6.37661	3335.04	0.828729	100.886	2.32414	5.24495	11.2627	3.36288	24.8469
53538170	2015-03-22 06:21:39	90.9171	27.4936	3629.53	2.98498	-8.16125	3396.25	0.819652	103.091	2.38856	4.25894	11.5114	3.43635	31.0493
53538170	2015-03-22 06:22:10	90.9184	27.495	3713.62	-4.83757	11.3196	3417.54	0.812764	57.501	2.46951	2.61636	11.6111	1.9167	34.9551
53538170	2015-03-22 06:26:49	90.8937	27.4975	3569.64	11.6982	-3.39199	3460.2	0.824547	71.5925	2.14068	4.38963	11.5247	2.38642	24.0102
53538170	2015-03-22 06:42:50	90.7199	27.507	3158.53	-14.9432	3.84511	2958.21	0.859534	68.8083	-4.2007	-1.31443	11.6167	2.29361	24.7216
53538170	2015-03-22 06:43:21	90.7187	27.5068	3225.43	-4.78613	8.39098	2969.25	0.853813	47.3025	-3.0532	-1.63101	11.4917	1.57675	27.8156
53538170	2015-03-22 06:44:23	90.7171	27.507	3301.13	10.18	3.16291	2969.07	0.847365	29.999	-1.87533	-1.11927	11.4435	0.999968	29.1446
53538170	2015-03-22 06:44:54	90.7162	27.5071	3342.33	6.86982	-4.38499	2977.93	0.843871	37.4957	-2.55713	-0.580722	10.6161	1.24986	29.3684
53538170	2015-03-22 06:45:25	90.7154	27.5074	3374.43	-4.42232	-10.0173	3015.85	0.841154	32.2988	-3.26772	-0.428419	11.0939	1.07663	30.0007
53538170	2015-03-22 06:45:56	90.7145	27.5076	3403.63	-9.9216	-7.21905	3055.01	0.838687	23.0989	-2.16151	-0.00803093	11.2347	0.769964	31.8747
53538170	2015-03-22 06:46:27	90.7143	27.5076	3422.03	-7.48475	12.1378	3052.6	0.837134	20.0082	-2.39537	0.31757	11.9346	0.66694	36.0984
53538170	2015-03-22 06:49:02	90.704	27.5079	3661.13	-6.57825	-6.93688	3133.9	0.817194	123.687	3.16468	1.09856	12.5721	4.12291	34.2623
53538170	2015-03-22 06:49:33	90.7048	27.5086	3817.52	-9.24574	4.95544	3126.97	0.8049	166.395	2.95652	1.92395	12.1086	5.54649	30.514
53538170	2015-03-22 07:01:57	90.649	27.5782	3222.81	11.2771	6.0975	3233.77	0.853289	22.7919	0.579365	3.5987	11.67	0.75973	24.121
53538170	2015-03-22 07:02:28	90.6498	27.5785	3274.41	-7.33316	6.59123	3211.18	0.848884	51.5895	3.93745	2.89565	12.2622	1.71965	22.9077
53538170	2015-03-22 07:07:07	90.6488	27.5788	3260.4	14.0261	2.9839	3250.72	0.850017	19.1855	4.7037	5.05804	11.0071	0.639516	20.4379
53538170	2015-03-22 07:43:48	90.6639	27.6149	3032.77	-10.9199	5.07118	2905.39	0.868906	99.4965	-1.88579	0.846353	11.8031	3.31655	27.0717
53538170	2015-03-22 07:44:19	90.6638	27.6153	3141.87	-11.6371	3.42277	2908.43	0.859373	118.296	1.10805	1.78824	11.7583	3.94321	31.3237
53538170	2015-03-22 07:44:50	90.6647	27.6156	3267.36	1.02875	14.9747	2890.43	0.848633	114.594	3.71008	3.64742	11.8937	3.81979	34.3939
53538170	2015-03-22 07:45:21	90.6646	27.6165	3392.25	14.379	1.70696	2920.09	0.838043	120.291	1.98164	2.83834	12.2719	4.0097	34.4717
53538170	2015-03-22 07:45:52	90.6655	27.6178	3505.84	-0.366467	-9.583	2931.65	0.828492	106.482	3.9734	2.65344	12.3874	3.54941	34.4959
53538170	2015-03-22 07:46:23	90.6666	27.6183	3627.43	1.53824	-7.97297	2896.94	0.818368	136.695	3.61519	3.64277	12.4802	4.55651	28.9909
53538170	2015-03-22 07:46:54	90.6675	27.6192	3766.72	3.01388	-7.69052	2868.87	0.807376	108.179	4.03012	4.72279	12.0737	3.60596	32.6785
53538170	2015-03-22 08:01:53	90.6778	27.5832	3752.24	0.55827	16.2304	3562.56	0.80855	76.6904	2.99051	3.91906	12.1073	2.55635	28.7821
53538170	2015-03-22 08:49:25	90.4189	27.5784	2881.04	1.23201	13.4336	2854.6	0.882251	31.6982	-3.39163	3.44816	13.2421	1.05661	36.9228
53538170	2015-03-22 09:01:18	90.3743	27.5533	3206.3	-11.4126	4.22619	2935.64	0.853898	41.2071	-0.412091	-1.71444	12.0734	1.37357	30.4746
53538170	2015-03-22 09:01:49	90.3739	27.553	3247.7	-10.1943	4.73422	2970.66	0.850343	34.3065	-0.568181	-1.3522	11.8534	1.14355	30.2248
53538170	2015-03-22 09:03:22	90.3708	27.5515	3305.34	-6.57257	-11.2161	3139.96	0.845416	17.3981	0.450015	-1.91965	11.7235	0.579936	32.892
53538170	2015-03-22 09:03:53	90.3707	27.5515	3326.24	-10.9505	-4.63242	3139.75	0.843629	22.902	0.0713959	-1.33551	11.7456	0.7634	28.2188
53538170	2015-03-22 09:05:57	90.37	27.5497	3380.17	11.8303	4.27785	3101.59	0.839039	46.0043	0.823944	-2.45061	11.7341	1.53348	26.0571
53538170	2015-03-22 09:06:28	90.3697	27.5491	3409.57	12.9508	-4.90919	3082.83	0.836547	18.5079	0.883035	-2.58869	11.588	0.61693	32.6955
53538170	2015-03-22 09:07:30	90.3695	27.5491	3452.08	0.235124	-12.3578	3086.97	0.832944	30.305	1.11935	-1.21332	11.6612	1.01017	28.4638
53538170	2015-03-22 09:08:01	90.3697	27.5487	3490.38	2.16246	-14.8231	3047.45	0.829715	40.3	1.43513	-0.760342	11.7516	1.34333	29.8991
53538170	2015-03-22 09:11:07	90.3658	27.5403	3720.5	9.95163	9.8755	3227.65	0.810767	55.8012	0.216356	2.32577	11.9127	1.86004	36.0983
53538170	2015-03-22 09:14:44	90.3445	27.5482	3858.33	-12.5856	8.9441	3291.17	0.800282	84.2881	-2.4063	2.56138	12.531	2.8096	37.748
53538170	2015-03-22 09:15:15	90.3444	27.5484	3951.43	3.80631	13.5142	3286.11	0.79329	73.9055	-1.70971	1.65737	12.2436	2.46352	38.8311
53538170	2015-03-22 09:15:46	90.3429	27.5494	4034.83	-7.68006	-7.91691	3327.56	0.787057	66.1871	-2.54061	3.00294	12.1425	2.20624	42.9566
53538170	2015-03-22 09:16:17	90.3431	27.5496	4102.53	8.74371	4.7277	3337.35	0.782022	72.8985	-2.0607	2.58251	12.0072	2.42995	40.2035
53538170	2015-03-22 09:16:48	90.3427	27.5508	4174.51	-11.2154	8.36273	3336.19	0.776688	67.4909	-1.42544	3.17829	12.2414	2.2497	42.0987
53538170	2015-03-22 09:18:21	90.3436	27.5526	4223.49	-12.9573	-2.24278	3374.5	0.773064	15.2942	-0.40895	0.556933	12.9448	0.509808	56.3126
53538170	2015-03-22 09:42:07	90.5251	27.6209	3354.13	-9.39229	4.76086	3166.45	0.83994	104.496	2.29614	1.79514	11.9584	3.48321	29.6805
53538170	2015-03-22 09:42:38	90.5262	27.6213	3453.82	-6.2803	-7.43174	3227.73	0.831505	88.1941	1.97241	2.59444	12.05	2.9398	33.0092
53538170	2015-03-22 09:43:40	90.5281	27.621	3644.92	7.51325	-8.82492	3159.32	0.815529	107.39	2.83114	2.05711	12.3496	3.57966	32.9891
53538170	2015-03-22 09:44:11	90.5289	27.6217	3745.71	8.84168	-9.25552	3173.85	0.807671	85.0919	2.32969	2.08097	12.0621	2.8364	30.1075
53538170	2015-03-22 09:45:13	90.531	27.6225	3969.5	10.3195	-9.4164	3129.32	0.79115	100.091	2.7577	1.38324	12.6689	3.33638	31.1161
53538170	2015-03-22 10:00:43	90.6673	27.5937	3236.62	0.318694	13.9364	3208.1	0.849774	58.685	2.62362	2.26285	11.8417	1.95617	22.0696
53538170	2015-03-22 10:01:14	90.6677	27.5946	3271.61	10.3361	-9.21885	3165.31	0.846771	28.5927	1.92586	3.45957	12.5704	0.953091	25.5139
53538170	2015-03-22 10:02:47	90.6707	27.5963	3372.39	-9.37988	8.82679	3204.99	0.838166	49.2847	0.878282	4.33362	11.1092	1.64282	22.1066
53538170	2015-03-22 10:03:18	90.6711	27.5975	3415.38	-9.46946	3.02209	3176.92	0.834515	41.586	1.32603	3.28902	11.9965	1.3862	28.2829
53538170	2015-03-22 10:03:49	90.6719	27.5982	3463.87	4.65952	-7.48874	3203.13	0.830416	42.4904	2.00021	3.71143	11.9922	1.41635	27.2492
53538170	2015-03-22 10:04:51	90.6747	27.5988	3554.06	7.71153	9.41494	3117.51	0.822839	83.0862	1.99277	1.50101	11.6276	2.76954	24.5672
53538170	2015-03-22 10:05:22	90.6753	27.6	3643.95	-10.088	5.11352	3075.67	0.815343	89.4916	1.28118	2.31862	12.0708	2.98305	28.0989
53538170	2015-03-24 07:24:35	90.8381	27.499	3208.7	2.82635	12.8017	3119.92	0.856989	65.8893	-0.85775	2.71453	10.9655	2.19631	23.6601
53538170	2015-03-24 07:25:06	90.8373	27.4998	3279.28	-11.9076	2.91819	3136.1	0.851123	68.2423	-1.19195	3.12079	11.2012	2.27474	25.4256
53538170	2015-03-24 07:25:37	90.8367	27.5008	3359.72	-14.087	5.03557	3168.17	0.844927	63.3938	-1.81301	4.45405	12.1568	2.11313	35.5273
53538170	2015-03-24 07:26:08	90.8359	27.5013	3414.82	7.66258	6.62584	3241.87	0.84039	57.4828	-2.90393	5.01618	12.8533	1.91609	39.0029
53538170	2015-03-24 07:43:42	90.8292	27.4933	3217.11	2.93726	-1.26985	3076.7	0.856221	58.4735	-3.9708	8.27148	12.4749	1.94912	30.1686
53538170	2015-03-24 07:46:17	90.8392	27.5033	3356.21	-7.04312	15.4834	3257.76	0.845072	60.0907	-1.8413	3.77766	12.2864	2.00302	29.7069
53538170	2015-03-24 07:46:48	90.8383	27.5038	3424	9.28706	7.48836	3281.03	0.83949	70.6927	-2.64786	2.8978	11.3407	2.35642	29.3211
53538170	2015-03-24 07:47:19	90.8373	27.5043	3505.09	5.81322	9.03073	3268.48	0.832848	71.8874	-3.94106	3.1978	11.6141	2.39625	28.2775
53538170	2015-03-24 07:47:50	90.836	27.5054	3570.17	7.74854	4.53877	3308.08	0.827536	57.4777	-3.86037	3.78276	11.6387	1.91592	35.0714
53538170	2015-03-24 07:48:21	90.8349	27.5074	3624.34	-20.4692	7.05212	3408.89	0.823119	75.8768	-4.34021	2.89979	12.3636	2.52923	37.5412
53538170	2015-03-24 07:48:52	90.834	27.5081	3711.93	4.34961	10.9691	3441.54	0.816054	70.1945	-3.52246	3.31032	11.6081	2.33982	33.8652
53538170	2015-03-25 04:01:29	90.8277	27.4818	3094.23	7.35607	-7.88014	2913.94	0.871167	18.298	-0.494426	0.114004	11.7095	0.609933	28.7291
53538170	2015-03-25 04:02:31	90.8272	27.4833	3124.01	-12.9086	-1.03407	2911.72	0.868584	19.4931	-1.33725	1.6965	11.0951	0.649769	26.4857
53538170	2015-03-25 04:03:02	90.8272	27.4835	3128.6	-10.6511	-5.54932	2910.52	0.868185	-0.10414	-1.91448	1.61432	12.2186	-0.00347134	33.6594
53538170	2015-03-25 04:06:08	90.8308	27.4916	3058.64	-10.8289	4.29621	3005.9	0.874209	31.1945	0.438314	1.45688	11.4265	1.03982	21.5569
53538170	2015-03-25 04:06:39	90.8307	27.4914	3077.84	8.65262	-5.24848	3010.28	0.872537	2.39796	0.633251	2.16401	11.2253	0.0799319	24.8124
53538170	2015-03-25 04:09:14	90.8283	27.4834	3053.71	-1.20064	-10.0989	2910.11	0.874585	29.395	0.21671	1.84377	11.3536	0.979834	26.6828
53538170	2015-03-25 04:09:45	90.8282	27.484	3088.1	-2.47513	-9.04755	2920.82	0.871598	36.6955	0.292548	1.24059	11.3289	1.22318	26.4858
53538170	2015-03-25 06:00:50	90.9074	27.6064	3513.98	-3.82056	-8.65419	3287.85	0.834657	77.9944	2.0795	2.50506	12.0576	2.59981	27.1962
53538170	2015-03-25 06:01:21	90.9084	27.6073	3590.67	-4.88773	-6.99078	3332.93	0.828332	66.2929	2.79125	3.09024	12.1203	2.20976	29.33
53538170	2015-03-25 06:06:00	90.9202	27.5923	3651.88	-2.01756	17.0208	3568.19	0.823261	83.3832	2.49023	5.5344	12.3101	2.77944	26.9496
53538170	2015-03-25 06:09:06	90.9304	27.5909	3777.74	9.51829	-6.87239	3720.89	0.813069	44.7942	1.64272	3.81768	13.0894	1.49314	32.2832
53538170	2015-03-25 06:44:14	90.7256	27.5152	4188.83	13.6978	-4.14083	3131.06	0.780856	145.799	1.56144	-0.435962	11.6924	4.85995	29.6021
53538170	2015-03-25 06:44:45	90.7261	27.5152	4302.03	7.87422	7.46453	3111.82	0.772153	77.7063	1.10249	-1.3197	11.908	2.59021	36.2705
53538170	2015-03-25 07:20:24	90.6275	27.5122	3706.81	1.8826	14.8814	3197.33	0.81811	7.79978	4.59775	0.99839	13.4251	0.259993	34.4025
53538170	2015-03-25 07:40:33	90.6635	27.5107	3504.01	-4.93174	-6.56369	2915.34	0.834572	-6.31258	4.48057	1.6652	11.758	-0.210419	46.7668
53538170	2015-03-25 07:41:04	90.6645	27.5109	3504.01	13.002	-5.27162	2936.35	0.834566	8.18753	4.75202	2.40626	11.6841	0.272918	45.9014
53538170	2015-03-25 07:42:06	90.6686	27.5119	3503.39	15.2454	3.06293	3069.23	0.834605	-9.19866	4.39195	1.57062	11.3441	-0.306622	43.9511
53538170	2015-03-25 07:42:37	90.6705	27.5119	3490.69	8.39583	-10.0949	3076.72	0.835652	-17.4098	4.98348	1.78146	12.2149	-0.580327	43.8681
53538170	2015-03-25 07:48:18	90.6721	27.5266	3531.82	-5.01626	-5.28973	3375.35	0.832155	43.5967	5.66381	-0.925113	11.7663	1.45322	30.119
53538170	2015-03-25 08:03:17	90.6751	27.5439	3801.31	12.9604	-4.40956	3805.2	0.810031	14.0959	3.08738	-0.359657	11.5647	0.469864	31.9857
53538170	2015-03-25 08:03:48	90.676	27.5438	3816.51	14.7783	0.224416	3825.6	0.808825	7.30244	3.53921	-1.53851	12.1014	0.243415	29.1206
53538170	2015-03-25 08:06:54	90.6643	27.5518	3792.02	-6.80605	-2.87919	3678.84	0.810695	37.1917	3.86212	2.4657	12.4835	1.23972	32.7479
53538170	2015-03-25 08:07:25	90.665	27.5524	3839.51	-9.31994	4.85786	3674.96	0.806939	53.2952	3.31771	2.25145	12.7153	1.77651	33.4011
53538170	2015-03-25 08:07:56	90.6661	27.5528	3895.91	-3.83733	10.6179	3698.44	0.802497	43.8984	3.14025	1.97031	12.4223	1.46328	33.0527
53538170	2015-03-25 08:08:27	90.6667	27.553	3928.61	14.7427	12.748	3715.31	0.799926	33.793	4.00831	2.30275	13.2494	1.12643	34.9725
53538170	2015-03-25 08:40:29	90.6515	27.5588	3674.64	-4.78012	-2.21886	3583.59	0.81966	38.6864	3.22214	4.28391	10.8426	1.28955	24.4961
53538170	2015-03-25 08:41:00	90.6526	27.5604	3718.12	-6.30521	-0.432058	3675.75	0.816104	44.0786	2.95196	5.72238	10.8112	1.46929	29.1956
53538170	2015-03-25 09:06:50	90.7312	27.6176	3611.33	-14.7124	1.86383	3267.5	0.824479	165.696	-3.4773	3.56464	12.389	5.52319	27.1146
53538170	2015-03-25 10:41:23	90.8165	27.5135	3271	-7.40951	5.26567	3056.3	0.851771	24.4082	1.56257	-1.5346	12.2115	0.813605	29.7988
53538170	2015-03-25 10:41:54	90.8169	27.5123	3289.12	7.08785	7.3628	3106.38	0.850239	9.3102	1.46058	-1.43125	11.4454	0.31034	30.7229
53538170	2015-03-25 10:42:56	90.8178	27.511	3296.04	-9.26973	-6.90693	3164.05	0.849645	11.9012	0.505582	-0.362188	12.2163	0.396706	35.4007
53538170	2015-03-25 10:43:27	90.8181	27.5115	3306.33	4.68685	-11.1988	3173.47	0.848773	7.49266	0.59873	-0.313455	11.8629	0.249755	34.6948
53538170	2015-03-25 10:45:31	90.8181	27.5082	3248.07	11.5875	5.27096	3120.01	0.85366	-0.394434	-0.299211	2.26008	12.1439	-0.0131478	40.772
53538170	2015-03-25 10:46:33	90.8187	27.508	3269.27	-10.2967	-3.54544	3124.41	0.851859	17.0955	-0.665454	1.79277	11.322	0.56985	32.4
53538170	2015-03-25 10:47:35	90.8182	27.5079	3302.77	-4.4318	-9.1758	3117.65	0.849023	15.5884	-0.634101	1.70545	11.2236	0.519613	34.8887
53538170	2015-03-26 04:00:55	90.798	27.4642	3404.25	10.0911	-0.424705	3151.62	0.843792	84.2979	-0.710763	0.63646	11.5155	2.80993	27.5956
53538170	2015-03-26 04:01:26	90.7977	27.464	3477.95	5.60894	-5.87147	3148.02	0.837627	52.1971	-1.9639	0.771799	11.7293	1.7399	30.2184
53538170	2015-03-26 04:01:57	90.7967	27.4639	3521.54	9.22912	-2.33533	3149.34	0.833991	44.5917	-1.9136	1.04324	11.1364	1.48639	28.6564
53538170	2015-03-26 04:03:30	90.7899	27.4658	3581.28	-10.47	8.37902	3165.39	0.828996	35.394	-1.83458	0.736783	12.5584	1.1798	31.2934
53538170	2015-03-26 06:01:18	90.4113	27.6203	3661.39	-8.39478	-4.25155	3398.22	0.81903	38.9828	-0.624791	3.26853	12.156	1.29943	36.2991
53538170	2015-03-26 06:02:51	90.4122	27.6218	3784.27	2.17475	-11.2721	3470.38	0.809313	45.7919	-0.802939	2.54607	12.598	1.5264	30.1246
53538170	2015-03-26 08:01:41	90.2646	27.5354	3539.14	-9.19063	9.26471	3226.77	0.828012	50.9992	-1.55252	3.0461	11.6447	1.69997	29.6334
53538170	2015-03-26 08:21:50	90.24	27.5345	3528.52	10.1977	1.44772	3402.34	0.828578	53.6027	-1.26981	3.32413	12.1195	1.78676	31.1435
53538170	2015-03-26 08:22:21	90.2399	27.535	3588.51	10.3853	7.08171	3410.1	0.823583	55.5975	-0.92855	2.93255	12.0433	1.85325	29.1474
53538170	2015-03-26 08:22:52	90.2393	27.5353	3638.81	7.44707	-4.51722	3422.5	0.819411	46.796	-0.929836	3.19252	11.5324	1.55987	32.9084
53538170	2015-03-27 04:02:25	90.42	27.608	3073.38	0.0751986	-10.0197	2910.1	0.871215	46.4913	0.167328	1.48398	11.7195	1.54971	34.7675
53538170	2015-03-27 04:03:27	90.4188	27.6117	3137.44	11.1041	-0.593604	2985.22	0.865612	49.8043	-0.819834	2.84225	12.327	1.66014	38.0849
53538170	2015-03-28 07:02:41	90.7315	27.6464	3131.89	15.6827	-0.479149	3050.32	0.86032	75.5862	4.80793	4.83424	12.0662	2.51954	25.5725
53538170	2015-03-28 07:03:12	90.733	27.6476	3204.37	15.8773	-0.848769	3043.22	0.854108	62.8838	6.27271	5.53231	12.1879	2.09613	33.9146
53538170	2015-03-28 07:04:45	90.7401	27.6587	3306.64	16.3799	0.812572	3114.99	0.845322	50.2807	5.17458	4.24322	13.4713	1.67602	38.9092
53538170	2015-03-28 07:07:51	90.7459	27.6803	3289.59	-0.585455	-9.57211	3137.71	0.846568	119.782	-0.248416	2.40409	12.8341	3.99274	37.2506
53538170	2015-03-28 07:08:22	90.7461	27.6817	3414.47	-10.9686	-6.20071	3203.26	0.836026	96.3852	-0.362115	3.08167	14.1782	3.21284	44.0042
53538170	2015-03-28 07:08:53	90.7466	27.6826	3483.56	14.8956	6.36886	3230.33	0.830234	74.087	0.558212	4.05565	12.9889	2.46957	41.0711
53538170	2015-03-30 07:41:51	90.856	27.4335	2331.13	-8.42122	-3.44864	2306.86	0.932024	4.99404	-1.48192	1.03009	10.3529	0.166468	20.6211
53538170	2015-03-30 07:42:22	90.8554	27.4339	2360.62	-8.5747	-4.84738	2289.56	0.929294	46.4834	-3.743	2.846	10.0576	1.54945	16.1438
53538170	2015-03-31 07:05:07	90.8564	27.4298	2536.27	-16.5227	0.949801	2483.52	0.915886	-8.61617	-3.61397	4.86152	12.1943	-0.287206	37.6953
53538170	2015-03-31 07:05:38	90.8553	27.4313	2554.95	-14.141	4.15925	2406.7	0.914182	35.1813	-3.02996	4.41639	10.9008	1.17271	23.9207
53538170	2015-03-31 07:06:09	90.8544	27.4322	2573.23	-13.9077	4.79153	2365.19	0.912523	5.89259	-3.75506	3.05777	11.2556	0.19642	31.5328
53538170	2015-03-31 07:21:39	90.8285	27.482	3028.73	-11.2336	3.44517	2907.28	0.871467	11.0814	0.0721646	3.86074	11.7255	0.369381	35.2744
53538170	2015-03-31 07:23:43	90.825	27.4894	3119.62	-12.0593	5.26859	3020.81	0.86348	38.1921	-0.738998	4.04975	11.7443	1.27307	33.5983
53538170	2015-03-31 07:24:45	90.8258	27.4902	3181.92	-2.6155	13.0301	3021.73	0.858103	53.6864	0.518137	4.14402	11.7796	1.78955	27.6435
53538170	2015-03-31 07:25:16	90.8252	27.4912	3235.31	-12.2296	-1.4042	3035.57	0.85351	50.1876	-0.162257	4.14836	12.2082	1.67292	29.7767
53538170	2015-03-31 08:21:35	90.8078	27.5771	3122.45	1.10003	16.0123	3146.27	0.862268	5.19819	-0.275833	4.44002	10.7778	0.173273	41.5609
53538170	2015-03-31 08:42:46	90.8097	27.5731	3180.4	5.4579	-7.38131	2981.35	0.857247	20.7874	-0.0526295	2.57314	10.888	0.692915	40.0498
53538170	2015-03-31 08:43:17	90.8105	27.5735	3204.5	-2.15768	15.2178	3034.08	0.855174	23.4007	-0.452149	2.71393	11.5136	0.780022	44.6573
53538170	2015-03-31 09:20:29	90.8352	27.5314	3412.58	15.8667	8.81314	3362.74	0.837774	74.793	5.52246	3.66021	11.8207	2.4931	33.2817
53538170	2015-04-01 04:01:08	90.7689	27.5815	3449.13	10.2278	2.54629	3385.52	0.836905	40.394	-0.0811164	1.02959	11.3596	1.34647	29.0499
53538170	2015-04-01 04:01:39	90.7687	27.5818	3488.12	9.63269	-7.12261	3383.86	0.833573	37.8931	0.305309	1.15829	11.5558	1.2631	28.8557
53538170	2015-04-01 04:05:47	90.7481	27.5964	3503.37	-10.5173	-0.238671	2953.3	0.832094	78.397	0.344583	0.610958	11.1957	2.61323	27.1136
53538170	2015-04-01 04:09:24	90.7271	27.619	3379.41	-0.143293	-9.3289	3113.76	0.842457	28.1892	-1.60767	2.5527	11.9618	0.939638	32.0589
53538170	2015-04-21 04:05:49	90.8777	27.6383	3349.29	6.61054	-6.91995	3027.88	0.835157	70.6913	-0.418645	1.77446	11.4747	2.35638	29.9679
53538170	2015-04-21 04:06:20	90.8775	27.6386	3416.49	2.1221	-9.28047	3029.09	0.829466	67.0965	-1.30867	1.17093	11.4453	2.23655	29.9589
53538170	2015-04-21 04:06:51	90.8772	27.6388	3485.29	-3.83468	-8.96425	3026.31	0.823671	56.7974	-0.902145	1.00545	10.8601	1.89325	29.4069
53538170	2015-04-21 04:08:24	90.8784	27.6412	3680.97	10.7899	0.0414305	3072.76	0.807371	111.397	-0.239737	1.75607	11.1571	3.71323	26.6375
53538170	2015-04-21 04:08:55	90.8784	27.6415	3789.96	8.04696	8.9559	3095.69	0.798953	99.3968	-0.389902	1.22821	11.4664	3.31323	29.2183
53538170	2015-04-21 04:09:26	90.8786	27.642	3890.46	4.95312	10.3565	3127.19	0.791245	84.6947	-0.518076	2.57543	11.7729	2.82316	30.9197
53538170	2015-04-21 04:10:28	90.88	27.6434	4054.15	-9.64804	6.52976	3131.91	0.778799	71.5965	0.76732	2.836	12.425	2.38655	33.6379
53538170	2015-04-21 04:23:23	90.8866	27.5512	3222.67	0.131431	11.4092	3071.21	0.846336	-19.0996	2.41641	-0.618988	12.2048	-0.636653	42.2035
53538170	2015-04-21 04:23:54	90.887	27.5514	3224.07	14.9004	-3.05319	3086.33	0.846207	4.69341	2.60721	0.506834	12.1001	0.156447	34.6263
53538170	2015-04-21 04:24:25	90.8877	27.5524	3233.47	2.12492	-11.7392	3097.97	0.845388	7.79378	1.51207	0.288044	12.8492	0.259793	32.4247
53538170	2015-04-21 04:25:58	90.893	27.5463	3300.75	-6.94781	8.82275	3003.86	0.839677	108.707	0.947349	-2.53532	13.0398	3.62356	29.4104
53538170	2015-04-21 04:26:29	90.8933	27.5456	3421.06	0.814605	-15.2883	2943.78	0.829491	121.108	1.55436	-1.92462	13.0103	4.03693	28.0001
53538170	2015-04-21 04:27:00	90.8941	27.5452	3555.17	15.402	1.64872	2914.35	0.818243	126.906	1.47824	-0.658156	13.0011	4.23018	27.8893
53538170	2015-04-21 04:27:31	90.8946	27.5451	3685.17	13.5414	9.23383	2936.87	0.807488	120.206	2.50057	-0.768799	12.6658	4.00686	29.1365
53538170	2015-04-21 04:28:02	90.8952	27.5449	3804.38	11.9121	7.16319	2978.58	0.798224	111.005	2.35128	0.0302794	12.3892	3.70017	33.0658
53538170	2015-04-21 04:28:33	90.8955	27.5445	3906.68	14.0504	-2.71331	2964.12	0.790332	95.1008	2.95992	-0.291685	12.1268	3.17003	32.615
53538170	2015-04-21 04:29:04	90.8956	27.5448	4004.38	10.2318	-10.2318	2985.63	0.782842	83.2989	3.17495	-0.5995	12.1388	2.77663	32.929
53538170	2015-04-21 04:44:03	90.9305	27.458	3591.8	-6.37067	-7.53867	3396.13	0.815205	44.0025	2.11454	2.34019	11.5193	1.46675	24.1991
53538170	2015-04-21 04:44:34	90.9309	27.4586	3643.19	9.25798	10.5419	3406.24	0.810927	54.5962	1.98154	2.15101	11.0672	1.81987	22.1547
53538170	2015-04-21 04:45:05	90.9318	27.459	3697.19	7.80688	-7.98884	3435.54	0.806555	50.1003	2.37848	2.249	11.389	1.67001	24.0055
53538170	2015-04-21 04:45:36	90.9321	27.4592	3750.39	-9.4678	-0.64877	3425.53	0.802386	52.1944	1.80546	2.19253	11.7561	1.73981	25.3546
53538170	2015-04-21 04:46:38	90.933	27.4588	3852.7	-9.24017	4.55074	3452.37	0.794418	71.4013	1.91296	1.6954	11.7669	2.38004	27.5352
53538170	2015-04-21 04:47:09	90.9334	27.4588	3924.71	-9.84531	-1.13044	3457.29	0.788844	55.004	2.26835	0.901257	12.519	1.83347	32.0507
53538170	2015-04-21 04:49:44	90.9321	27.4444	3934.96	2.52445	-9.52101	3825.88	0.788109	62.5003	3.12328	1.0966	12.3315	2.08334	32.6678
53538170	2015-04-21 05:41:55	90.8957	27.484	3316.1	-5.16915	15.3954	3246.8	0.837349	43.9811	-0.479727	5.3935	11.6095	1.46604	24.6716
53538170	2015-04-21 05:42:57	90.8933	27.4848	3375.98	12.0298	4.82133	3284.69	0.83226	49.0876	0.207487	5.31008	11.9473	1.63625	23.7079
53538170	2015-04-21 05:43:28	90.8937	27.4865	3422.67	-8.35191	9.01608	3307.07	0.828302	40.3866	0.469151	4.98536	10.9823	1.34622	22.5497
53538170	2015-04-21 05:43:59	90.8936	27.4874	3468.45	2.29846	-4.21392	3318.34	0.824441	49.8911	0.769383	5.05281	10.6172	1.66304	21.8029
53538170	2015-04-21 05:44:30	90.8942	27.4887	3529.64	8.8022	9.79644	3309.38	0.819304	68.8838	-0.608032	5.52935	12.0485	2.29613	25.7655
53538170	2015-04-21 05:45:01	90.894	27.4905	3615.02	-4.20081	-4.04253	3382.75	0.812179	86.2859	0.158566	5.45424	10.9128	2.8762	21.144
53538170	2015-04-21 07:46:26	90.8375	27.4867	3243.43	9.58663	8.48154	2891.07	0.841414	45.9768	-2.82671	6.72191	12.2681	1.53256	29.1043
53538170	2015-04-21 07:46:57	90.8373	27.4886	3294.71	10.2532	9.07127	2947.2	0.837027	34.3831	-1.09768	5.1764	12.5178	1.1461	33.1642
53538170	2015-04-21 07:47:28	90.8368	27.4899	3332.99	10.1705	1.56357	2972.53	0.833763	41.8829	-1.84283	4.07459	12.2472	1.3961	31.7284
53538170	2015-04-21 08:00:54	90.8394	27.4956	3413.84	6.77669	12.6491	3025.7	0.826655	56.5816	-2.69642	6.39913	11.6248	1.88605	28.5758
53538170	2015-04-21 08:23:07	90.7401	27.6207	3541.79	8.92024	15.3573	3434.27	0.814556	64.1879	-0.568259	5.41066	12.3075	2.1396	31.8787
53538170	2015-04-21 08:28:17	90.7135	27.6348	3282.33	14.0352	4.53596	2858.5	0.83611	17.9886	1.19394	4.93691	12.7384	0.59962	37.2724
53538170	2015-04-23 05:25:48	90.7221	27.5476	3209.55	6.79182	-7.79659	2965.31	0.853294	68.3008	-2.88915	0.0228787	11.5961	2.27669	27.9942
53538170	2015-04-23 05:26:19	90.7213	27.5476	3275.85	7.15943	-1.98683	2977.6	0.84773	49.7976	-2.40225	0.0911303	11.3894	1.65992	35.1531
53538170	2015-04-23 05:40:47	90.7556	27.4914	3344.59	9.11941	10.3841	3006.89	0.842113	36.4915	0.134222	1.94929	11.8658	1.21638	30.8031
53538170	2015-04-23 05:41:18	90.7546	27.4923	3371.57	-1.39603	-9.82128	2946.71	0.83986	22.4806	-0.165529	2.70458	12.1249	0.749354	38.7324
53538170	2015-04-23 05:41:49	90.7546	27.4931	3398.87	-11.0597	6.42398	2918.77	0.83759	24.1021	-0.580775	1.65136	12.1623	0.803405	32.5439
53538170	2015-04-23 05:42:20	90.7546	27.4931	3410.67	1.22838	15.3008	2918.28	0.836613	3.90006	0.361718	1.19035	13.4024	0.130002	44.9404
53538170	2015-04-23 05:44:24	90.7537	27.492	3486.57	10.2881	7.9143	2940.01	0.830359	15.8122	1.04296	1.11814	12.0169	0.527074	37.0798
53538170	2015-04-23 05:44:55	90.7543	27.4918	3504.98	-8.79727	-5.80514	2955.49	0.828851	32.1947	1.10498	1.13125	12.0794	1.07316	35.6334
53538170	2015-04-23 05:45:26	90.7547	27.4927	3526.27	13.1776	-0.253022	2929.38	0.827093	16.8902	1.36727	1.34721	12.3491	0.563006	37.8361
53538170	2015-04-23 06:01:58	90.771	27.5623	3071.06	-10.9481	-1.63816	3030.36	0.864617	36.0945	0.32443	2.78517	11.8971	1.20315	24.1539
53538170	2015-04-23 06:02:29	90.771	27.5625	3108.56	9.83832	-2.37105	3022.69	0.861442	33.0956	0.0402973	2.52546	10.6416	1.10319	22.389
53538170	2015-04-23 06:03:31	90.772	27.564	3162.34	12.8576	-0.246879	3005.7	0.856882	31.7907	0.151414	2.63034	12.0983	1.05969	29.3358
53538170	2015-04-23 06:04:02	90.772	27.5647	3199.74	10.0935	-1.94919	3021.71	0.853725	34.8934	-0.228442	1.79193	10.8838	1.16311	26.1188
53538170	2015-04-23 06:04:33	90.7721	27.565	3242.93	5.99354	-8.93617	3025.31	0.850094	49.3961	-0.403369	0.993148	11.3071	1.64654	27.224
53538170	2015-04-23 06:05:04	90.772	27.5654	3289.93	8.93332	-2.92504	3030.29	0.846154	38.7946	-0.499864	1.06823	10.899	1.29315	27.0712
53538170	2015-04-23 06:05:35	90.772	27.5657	3335.72	8.07977	-4.901	3040.35	0.842328	48.8956	-1.22028	1.3599	11.5258	1.62985	27.3718
53538170	2015-04-23 06:06:06	90.7717	27.5662	3387.12	8.59148	-3.71431	3058.37	0.838045	50.793	-1.01296	0.453657	11.0664	1.6931	27.0296
53538170	2015-04-23 06:06:37	90.7715	27.5666	3433.81	9.11272	-2.75476	3053.93	0.834166	36.9887	-1.33845	1.08893	11.3681	1.23296	29.8629
53538170	2015-04-23 06:07:08	90.7713	27.5673	3471	9.60576	5.19382	3048.72	0.83108	33.9933	-1.21754	0.831571	11.3786	1.13311	30.4858
53538170	2015-04-23 06:11:47	90.7735	27.578	3550.19	-8.06156	-7.41038	3358.86	0.824379	37.091	-0.168708	2.25164	11.6639	1.23637	33.3307
53538170	2015-04-23 06:12:18	90.7737	27.5789	3587.38	9.48285	-1.49515	3389.52	0.821313	33.9907	-0.00757108	2.50204	11.5999	1.13302	32.6842
53538170	2015-04-23 06:12:49	90.7734	27.5793	3616.37	2.72186	14.7001	3403.15	0.818929	31.0012	0.207764	2.48807	11.2104	1.03337	33.9455
53538170	2015-04-23 06:13:51	90.7751	27.5806	3704.17	-6.49933	-5.32153	3472.41	0.811844	50.0913	1.05985	1.74204	11.5568	1.66971	33.5345
53538170	2015-04-23 06:19:32	90.7492	27.6103	3527.71	-2.63407	-11.7073	3334.43	0.825626	17.7942	-0.00823244	0.902484	11.8307	0.593141	30.9887
53538170	2015-06-22 10:42:06	93.9065	31.9194	4347.32	7.19411	2.60139	4308.54	0.725287	13.3996	-3.69515	-1.34514	11.4878	0.446654	33.9071
53538170	2015-06-22 10:44:41	93.9073	31.917	4468.11	3.13612	-8.57448	4424.3	0.716208	37.1006	-3.86506	-0.0599513	11.1976	1.23669	29.8946
53538170	2015-06-22 10:45:12	93.9059	31.9172	4501.92	6.42136	-1.24005	4483.76	0.713684	24.7006	-4.2256	0.398289	11.0895	0.823354	30.4825
53538170	2015-06-23 06:21:08	93.8875	31.9539	4490.26	8.53839	6.41547	4393.57	0.720041	37.9004	-1.2032	1.03199	11.6458	1.26335	22.4188
53538170	2015-06-23 06:21:39	93.8867	31.9545	4525.66	-8.00509	-6.10929	4410.82	0.717459	28.6003	-0.513232	1.0325	11.3852	0.953344	23.6115
53538170	2015-06-23 06:22:10	93.8863	31.9544	4546.06	6.25637	-8.06857	4406.38	0.715973	9.60021	-1.27524	0.876355	11.9855	0.320007	27.1255
53538170	2015-06-23 06:24:14	93.8865	31.9571	4544.16	8.46534	7.66514	4512.26	0.716097	9.10033	-1.24777	0.814812	12.3399	0.303344	28.2083
53538170	2015-06-23 06:24:45	93.8861	31.9576	4558.96	-12.6957	2.50231	4530.15	0.715019	22.0002	-0.736902	0.717155	12.2863	0.73334	23.988
53538170	2015-06-23 06:25:16	93.8858	31.9571	4581.06	9.61209	-5.38964	4520.85	0.713415	21.2996	-0.990263	0.276552	12.1573	0.709986	25.0772
53538170	2015-06-23 06:25:47	93.8859	31.9571	4608.76	-12.6018	2.18578	4521.18	0.711408	30.6998	-0.506511	-0.250027	12.04	1.02333	23.6451
53538170	2015-06-23 06:26:18	93.8857	31.9563	4640.26	5.39892	-11.7489	4490.75	0.709133	26.8992	-0.340296	-1.09778	11.4565	0.896641	24.6346
53538170	2015-06-23 07:42:15	93.9115	31.9133	4536.31	8.07632	-11.1899	4602.22	0.716307	32.0995	-0.25344	-2.64847	12.4481	1.06998	29.2259
53538170	2015-06-23 07:43:17	93.9116	31.9128	4623.51	-9.16415	5.4651	4628.57	0.709974	46.8995	-0.00689941	-2.51725	12.2092	1.56332	27.2054
53538170	2015-06-23 07:43:48	93.9117	31.912	4666.31	-7.77221	7.65642	4638.98	0.706882	24.6989	0.057913	-2.07224	12.3888	0.823296	33.3102
53538170	2015-06-24 02:40:28	93.8872	31.9206	4529.92	-11.9692	-0.135792	4392.53	0.723852	42.9	-1.11251	-0.383212	11.8112	1.43	26.84
53538170	2015-06-24 02:40:59	93.8864	31.9203	4571.02	-8.62702	-8.89307	4400.15	0.72077	37.8998	-1.7781	0.0378581	12.0765	1.26333	26.6939
53538170	2015-06-24 02:41:30	93.8861	31.9202	4603.92	-7.94565	-10.0862	4402.7	0.718308	30.0002	-1.70494	-0.311161	12.246	1.00001	32.5774
53538170	2015-06-24 05:03:04	93.908	31.9096	4880.31	2.89673	8.10809	4777.91	0.694565	62.5997	-2.875	-2.06491	12.7554	2.08666	32.7932
53538170	2015-06-24 05:03:35	93.9067	31.9091	4942.81	9.57991	-3.75625	4753.53	0.690077	60.3006	-3.73555	-2.33593	12.3814	2.01002	39.209
53538170	2015-06-24 05:04:06	93.9057	31.9094	5011.41	-15.1498	-6.61248	4738.96	0.68518	71.0996	-2.80478	-2.00874	12.9341	2.36999	40.1433
53538170	2015-06-24 05:20:38	93.9526	31.9545	4579.04	-13.6821	9.48806	4440.4	0.716033	29.7003	-0.862017	3.30753	13.1232	0.990009	34.2182
53538170	2015-06-24 05:21:09	93.9524	31.9553	4623.64	0.917737	16.0137	4481.46	0.712746	58.7009	-0.050804	2.95245	13.3705	1.9567	33.3775
53538170	2015-06-24 05:21:40	93.9524	31.9558	4688.64	3.60031	16.3073	4490.07	0.707984	79.4006	0.290929	1.62529	13.5971	2.64669	32.5919
53538170	2015-06-24 05:22:11	93.9522	31.9567	4792.64	-13.0569	8.40817	4541.01	0.700426	111.3	-0.345697	0.772522	13.5466	3.71001	29.9567
53538170	2015-06-24 05:22:42	93.9519	31.9569	4906.54	-16.0771	2.22231	4556.43	0.692225	108.5	-0.691437	0.735441	13.3348	3.61667	33.1758
53538170	2015-06-24 05:23:13	93.9516	31.9571	5019.44	-13.5174	3.97583	4568.51	0.684173	104.3	-0.963857	0.322927	12.4411	3.47667	31.9538
53538170	2015-06-24 05:23:44	93.9516	31.957	5125.74	-2.97845	13.2596	4566.11	0.677182	97.0999	-0.785341	0.777781	13.0413	3.23666	34.3804
53538170	2015-06-24 05:24:15	93.9511	31.957	5213.64	9.1399	8.27594	4572.79	0.671441	77.2	-0.880463	0.63382	12.9107	2.57333	36.8576
53538170	2015-06-24 05:27:52	93.9548	31.9952	5021.27	13.3435	-2.57679	4767.71	0.683869	68.5002	0.845192	0.309026	13.0771	2.28334	32.7103
53538170	2015-06-24 05:40:47	93.9048	32.0599	5402.58	4.1314	14.0554	4799.03	0.658699	88.6004	-0.627789	1.66622	13.2243	2.95335	33.5351
53538170	2015-06-24 05:41:18	93.9053	32.0602	5498.98	4.12203	16.8326	4805.95	0.652565	94.4004	-0.00116155	1.95864	13.9337	3.14668	34.6105
53538170	2015-06-24 05:44:55	93.9136	32.0995	5377.02	12.4906	8.10532	4997.14	0.660205	70.0002	0.112898	2.77082	13.0474	2.33334	38.3153
53538170	2015-06-24 05:45:26	93.9131	32.0998	5445.42	-7.89136	10.5065	4982.61	0.655845	70.1003	-0.872193	1.73124	12.8581	2.33668	33.5085
53538170	2015-06-24 07:06:33	93.8982	32.0784	4630.6	-12.7683	-12.5737	4632.49	0.71055	103.699	1.23335	-2.89876	14.3923	3.45664	32.8056
53538170	2015-06-24 07:20:30	93.91	32.0113	4753.94	-11.4138	-5.94669	4729.43	0.701716	45.8003	-0.616834	1.95393	13.2029	1.52668	30.2579
53538170	2015-06-24 09:00:44	93.9637	31.9451	4537.03	9.7424	-7.73558	4280.04	0.717139	-28.399	-2.0108	0.432672	14.6826	-0.946635	46.7099
53538170	2015-06-24 09:01:15	93.9627	31.9451	4519.13	-0.0465112	12.6899	4307.82	0.718421	8.00005	-1.86535	0.225294	13.3969	0.266668	36.7885
53538170	2015-06-24 09:01:46	93.9621	31.9451	4529.63	-12.1752	7.0719	4318.38	0.71766	-0.599977	-2.75685	-0.135321	14.1496	-0.0199992	43.5658
53538170	2015-06-24 09:03:50	93.9686	31.9396	4427.02	-5.18755	-12.5177	4156.92	0.725089	1.4008	-1.76144	-0.259543	13.4208	0.0466933	36.5556
53538170	2015-06-24 09:04:52	93.9693	31.9378	4425.72	-11.956	-9.1245	4162.19	0.725182	-8.70013	-1.39156	-1.15351	14.0318	-0.290004	52.0683
53538170	2015-06-24 09:05:54	93.9692	31.9384	4427.32	-7.61458	13.0047	4144.32	0.725058	8.19981	-0.918432	-0.463578	14.4527	0.273327	41.7163
53538170	2015-06-24 09:08:29	93.9712	31.9365	4357.12	11.4741	-1.40681	4199.5	0.73015	19.6001	-1.66379	-0.0853576	12.9411	0.653337	36.0369
53538170	2015-06-24 09:09:00	93.9705	31.9362	4383.42	7.49223	8.3385	4186.75	0.728231	33.6995	-1.39811	-0.222917	12.5489	1.12332	35.7701
53538170	2015-06-24 09:09:31	93.9698	31.9355	4419.72	-8.40793	10.1888	4183.89	0.725593	30.6997	-1.45192	-0.440072	13.9751	1.02332	38.0135
53538170	2015-06-24 09:11:04	93.9686	31.9367	4493.32	-15.239	0.175548	4158.43	0.72026	4.99992	-1.17824	0.831091	14.3757	0.166664	42.0882
53538170	2015-06-24 09:11:35	93.9694	31.9367	4509.52	-14.9179	3.11652	4188	0.719095	31.1002	-1.35968	1.14612	14.5807	1.03667	46.8166
53538170	2015-06-24 09:12:06	93.9696	31.9376	4536.22	4.68721	-11.5664	4168.52	0.717172	21.101	-0.852914	0.0772372	13.6146	0.703367	40.5346
53538170	2015-06-24 09:12:37	93.9685	31.9382	4562.02	8.92181	10.8926	4153.22	0.715314	32.3001	-1.186	0.761905	13.6191	1.07667	38.5859
53538170	2015-06-24 09:13:08	93.9681	31.9381	4587.52	-15.5735	9.0458	4161.91	0.713485	26.6001	-1.5869	1.26087	13.8756	0.88667	39.1197
53538170	2015-06-24 09:13:39	93.9683	31.9384	4619.32	-7.1038	-10.6719	4160.32	0.711212	19.201	-0.81851	0.875331	13.8315	0.640033	42.5558
53538170	2015-06-24 09:14:10	93.9672	31.939	4639.92	10.047	7.91471	4164.57	0.709736	22.3999	-0.695432	0.564527	14.0704	0.746662	40.8138
53538170	2015-06-24 09:14:41	93.9667	31.9381	4658.32	-15.1426	2.80378	4179.75	0.708425	20.3994	-1.17855	0.222073	13.9286	0.67998	43.1383
53538170	2015-06-24 09:15:12	93.9664	31.9389	4678.32	8.79275	-8.3996	4210.45	0.706999	17.3012	-1.40171	0.307252	14.3384	0.576707	44.7008
53538170	2015-06-24 09:15:43	93.9652	31.9386	4702.52	3.13694	13.4695	4244.49	0.705276	30.6995	-2.01375	0.292096	14.1525	1.02332	41.6661
53538170	2015-06-24 09:16:14	93.9655	31.9382	4732.92	-12.6953	-9.68872	4247.45	0.703125	29.1002	-2.04962	-0.0950353	13.9618	0.970008	47.4125
53538170	2015-06-24 09:17:47	93.9613	31.9397	4776.72	13.4716	2.54549	4239.63	0.700009	20.0007	-2.70778	-0.395541	14.0204	0.666689	48.674
53538170	2015-06-24 09:18:18	93.9603	31.9405	4797.22	-14.9009	7.33861	4288.48	0.698558	11.0999	-3.04622	0.293617	13.821	0.369995	47.119
53538170	2015-06-24 09:18:49	93.9593	31.9397	4803.62	11.7399	0.0450783	4240.38	0.698104	3.30021	-2.5155	-0.335057	14.1282	0.110007	42.0447
53538170	2015-06-24 09:19:20	93.9586	31.94	4813.12	-11.7442	-11.8306	4262.69	0.697432	17.7001	-1.85115	-0.911022	13.6521	0.590002	40.079
53538170	2015-06-24 09:19:51	93.9587	31.9393	4840.22	0	11.89	4237.43	0.695531	25.1991	-1.47455	-0.418545	13.6755	0.839969	43.2642
53538170	2015-06-24 09:21:24	93.9573	31.939	4918.72	-6.20402	12.8508	4264.15	0.690039	28.0996	-1.29509	0.379677	13.9162	0.936655	42.213
53538170	2015-06-24 09:21:55	93.9553	31.9387	4946.02	-1.77808	-13.6345	4225.51	0.688131	13.901	-1.47336	0.393931	14.6072	0.463368	46.7976
53538170	2015-06-24 09:22:26	93.955	31.9392	4959.32	-15.6808	5.00438	4242.39	0.687204	20.5999	-2.85659	0.422058	14.1933	0.686662	41.8179
53538170	2015-06-24 09:22:57	93.954	31.9388	4984.62	8.59547	10.0179	4206.28	0.685445	26.2003	-0.851319	-0.324893	14.5098	0.873343	44.4785
53538170	2015-06-24 09:26:03	93.9368	31.9571	4877.25	-7.35084	-12.2194	4425.68	0.692787	35.9006	-3.49253	1.16168	14.4348	1.19669	44.3407
53538170	2015-06-24 09:26:34	93.9368	31.9569	4917.35	2.72186	11.6872	4428.64	0.689989	31.2998	-3.7411	1.1128	13.6286	1.04333	45.0024
53538170	2015-06-24 09:27:05	93.9352	31.957	4939.95	1.31093	-11.8175	4424.16	0.688408	25.6008	-3.01677	1.23347	13.9224	0.853359	40.0843
53538170	2015-06-24 09:27:36	93.9352	31.9572	4969.65	-14.0458	11.2408	4417.6	0.686344	30.5993	-4.01758	0.679581	13.5286	1.01998	46.431
53538170	2015-06-24 09:28:07	93.934	31.9566	4988.65	3.798	-10.0246	4452.63	0.685023	30.8006	-3.74807	1.12514	14.3848	1.02669	42.9884
53538170	2015-06-24 09:28:38	93.9336	31.9568	5033.55	-17.272	-6.16726	4436.22	0.68199	45.7996	-3.48192	1.16454	15.0962	1.52665	49.0485
53538170	2015-06-24 09:29:09	93.9341	31.9563	5089.15	8.76118	11.754	4465.49	0.678398	44.8002	-1.90809	1.44122	14.5603	1.49334	47.0974
53538170	2015-06-24 09:43:06	93.8705	31.9015	4580.41	0.413255	-13.6037	4539.75	0.713503	31.5998	2.1653	0.848083	14.0373	1.05333	36.0087
53538170	2015-06-24 09:44:08	93.8698	31.9006	4658.31	11.1819	9.89292	4498.79	0.707959	59.2	-0.881537	2.10138	13.7232	1.97333	39.1594
53538170	2015-06-24 09:44:39	93.8693	31.9007	4721.01	2.81089	-12.2927	4504.1	0.70352	53.3007	-0.965015	0.266757	12.9877	1.77669	38.6825
53538170	2015-06-24 09:45:10	93.8701	31.9012	4766.51	-3.0901	12.4214	4527.82	0.700317	42.0995	-0.4007	0.86809	15.0271	1.40332	51.5039
53538170	2015-06-24 09:45:41	93.87	31.9006	4816.61	12.7563	0.777974	4496.32	0.696801	47.9999	-1.36233	-1.30813	14.1821	1.6	40.4607
53538170	2015-06-24 09:46:12	93.8692	31.9005	4864.31	-10.9226	-12.0586	4482.11	0.693462	38.7999	-2.39531	-1.71983	13.8402	1.29333	42.927
53538170	2015-06-24 09:46:43	93.8691	31.9001	4899.81	1.10141	12.0096	4430.5	0.690989	34.8991	-1.1258	-1.41487	14.3654	1.1633	46.4776
53538170	2015-06-24 10:01:11	93.8854	31.8985	5148.1	6.44448	7.68568	4707.33	0.674487	-2.10076	-1.64368	-1.97125	14.7813	-0.0700253	51.5592
53538170	2015-06-24 10:08:25	93.9206	31.8761	4877.37	-14.5345	-1.83613	4853.59	0.692784	-17.4	-0.146733	-2.74676	14.5351	-0.579999	54.3415
53538170	2015-06-25 02:21:49	93.932	31.8969	4745.39	-8.47372	-7.61105	4627.89	0.705393	20.1996	1.13015	-1.60954	12.4023	0.67332	32.4476
53538170	2015-06-25 02:22:51	93.9315	31.895	4776.99	3.11151	-12.9206	4659.22	0.703073	24.0001	0.173229	-1.59227	12.3786	0.800002	34.3968
53538170	2015-06-25 02:23:22	93.9317	31.8949	4798.19	-13.4028	-4.44293	4655.62	0.701526	20.2997	0.125662	-1.35782	12.2068	0.676657	33.8204
53538170	2015-06-25 02:25:26	93.9388	31.8884	4796.38	-11.3446	4.95632	4730.55	0.701595	7.99979	0.520073	-2.03094	14.7625	0.26666	45.8255
53538170	2015-06-25 02:26:28	93.9371	31.8855	4792.38	2.84433	-12.4389	4764.8	0.701854	43.1001	0.31142	-0.0569548	12.8238	1.43667	29.6908
53538170	2015-06-25 02:26:59	93.9376	31.8851	4856.38	9.97635	4.53807	4751.8	0.697229	61.0996	-1.10144	-1.196	11.7571	2.03665	27.1017
53538170	2015-06-25 02:27:30	93.9377	31.8848	4921.88	5.54783	9.06744	4745.07	0.692521	63.3999	-1.10008	-1.60838	12.7869	2.11333	29.799
53538170	2015-06-25 03:23:18	93.9014	31.9207	4255.22	11.999	1.84468	4274.68	0.739942	21.7998	-0.640948	-0.914494	12.8796	0.726662	28.3045
53538170	2015-06-25 03:23:49	93.9012	31.9201	4281.72	-3.82656	-14.6484	4329.04	0.737817	20.1995	-1.02708	-1.36128	12.4492	0.673318	27.9478
53538170	2015-06-25 03:24:20	93.901	31.9199	4298.32	-11.8306	-6.16386	4353.35	0.736511	23.5	-1.2752	-1.04619	12.6898	0.783333	28.1049
53538170	2015-06-25 03:24:51	93.9004	31.9197	4320.62	-10.8046	6.44339	4386.68	0.734809	19.9999	-1.65531	-1.23373	12.1985	0.666664	27.9902
53538170	2015-06-25 03:25:22	93.9	31.9196	4338.52	6.50006	9.60777	4385.77	0.733451	12.9999	-1.70092	-1.1017	12.7959	0.433331	29.8898
53538170	2015-06-25 03:25:53	93.8999	31.9197	4350.12	11.3243	2.81928	4376.84	0.732566	8.30013	-1.31582	-0.548404	12.8141	0.276671	29.6978
53538170	2015-06-25 03:26:24	93.8997	31.9195	4357.22	10.3319	-5.18511	4386.05	0.732019	4.39966	-0.526151	-1.06011	12.3957	0.146655	28.4549
53538170	2015-06-25 03:28:28	93.8989	31.9188	4408.72	7.39914	-10.7618	4450.56	0.728109	13.9999	-1.56478	0.395652	13.4574	0.466664	30.1463
53538170	2015-06-25 03:28:59	93.8989	31.919	4437.32	3.57879	9.33768	4425.47	0.725965	33.5005	-2.51964	-0.420396	12.6125	1.11668	26.5271
53538170	2015-06-25 03:40:21	93.8961	31.9177	4464.12	-0.541619	10.9566	4410.43	0.723629	15.9	-2.72024	-2.43396	12.7653	0.530001	28.5141
53538170	2015-06-25 03:46:02	93.9152	31.9173	4288.81	-15.8255	3.11919	4334.03	0.736552	-16.001	-1.83713	-0.386363	13.8646	-0.533368	44.4287
53538170	2015-06-25 03:47:04	93.9129	31.9189	4280.12	10.014	1.65601	4283.25	0.737209	1.99988	-1.86245	-0.845634	12.5182	0.0666628	27.5503
53538170	2015-06-25 03:47:35	93.9128	31.9188	4290.02	4.79967	-11.1073	4289.49	0.736416	5.49999	-2.48358	-0.634461	12.9034	0.183333	29.8317
53538170	2015-06-25 03:49:39	93.9141	31.9179	4306.11	10.3343	-5.4856	4311.61	0.735119	17.9	-1.7313	-0.548759	13.0572	0.596666	28.2915
53538170	2015-06-25 04:04:38	93.9141	31.9141	4540.91	11.5379	-1.68319	4533.63	0.717189	10.4	-1.703	-1.46239	13.4582	0.346666	33.676
53538170	2015-06-25 04:05:09	93.9139	31.9138	4549.11	12.5809	0.478911	4537.12	0.716569	14.1996	-0.742894	-1.64705	13.0213	0.473318	33.9267
53538170	2015-06-25 04:07:13	93.911	31.9124	4605.71	12.6646	-6.3558	4659.69	0.712352	22.8998	-2.19233	-2.17003	13.531	0.763326	32.6521
53538170	2015-06-25 04:07:44	93.9109	31.9119	4641.31	6.25072	-13.6026	4678.31	0.709732	39.4995	-2.09895	-2.33799	13.2148	1.31665	29.1889
53538170	2015-06-25 04:08:15	93.9103	31.9113	4687.91	-5.1857	-13.3695	4718.15	0.706319	44.2996	-1.71795	-2.92506	12.5415	1.47665	30.5892
53538170	2015-06-25 04:08:46	93.9098	31.9108	4729.71	-0.438153	-16.4041	4739.24	0.703268	48.1998	-1.32565	-2.34272	13.1518	1.60666	31.676
53538170	2015-06-25 04:09:17	93.9094	31.9102	4787.41	-12.7228	-11.1694	4769.46	0.699079	60.1995	-1.20617	-2.01191	12.5566	2.00665	29.9611
53538170	2015-06-25 04:09:48	93.9088	31.9097	4853.61	-12.4947	-4.78624	4781.09	0.6943	62.6997	-1.59747	-2.0847	12.5791	2.08999	29.4355
53538170	2015-06-25 04:20:39	93.8976	31.9696	5132.37	-9.4442	-10.671	4708.83	0.67507	89	0.741355	0.366989	14.0675	2.96667	36.2015
53538170	2015-06-25 04:21:10	93.8984	31.9697	5229.77	0.094486	-12.5896	4671.49	0.668904	91.9	1.52473	0.13717	13.234	3.06333	36.2036
53538170	2015-06-25 04:21:41	93.8992	31.9699	5331.47	8.00592	-9.4036	4654.25	0.662503	99.1002	1.42805	0.916746	13.1593	3.30334	36.1028
53538170	2015-06-25 05:01:59	93.9413	32.0575	5059.09	5.36174	14.4791	5088.33	0.678466	-29.5003	0.639679	2.36006	13.0611	-0.983345	56.9095
53538170	2015-06-25 06:46:52	93.9704	32.0354	5086.67	-10.602	-1.58637	4861.65	0.674273	53.1004	2.28247	-0.738516	13.5069	1.77001	36.9909
53538170	2015-06-25 07:03:24	93.9677	31.9527	4508.73	2.73388	13.8834	4183.05	0.714975	-14.9999	-0.513241	1.53983	12.8234	-0.499996	49.0929
53538170	2015-06-25 07:04:26	93.9628	31.9522	4538.73	-7.44172	-12.0586	4480.89	0.712749	60.8	-1.06564	-0.278493	13.2425	2.02667	28.6743
53538170	2015-06-25 07:04:57	93.9626	31.9522	4602.63	4.78353	-12.2061	4486.94	0.708042	62.1003	-0.782364	0.0070114	13.6355	2.07001	32.5382
53538170	2015-06-25 07:05:28	93.9625	31.9522	4668.73	9.40123	-8.19255	4491.94	0.7032	59.1005	-0.214201	0.0346997	13.3933	1.97002	34.7282
53538170	2015-06-25 07:05:59	93.9618	31.9526	4714.23	2.01954	-13.8435	4492.18	0.699881	30.7003	-0.700239	-0.162801	13.173	1.02334	32.3923
53538170	2015-06-25 07:07:01	93.9607	31.9536	4786.23	-11.3662	8.67754	4519.77	0.694651	62.0005	-0.945569	0.641022	12.6557	2.06668	29.201
53538170	2015-06-25 07:07:32	93.9603	31.9539	4851.14	-7.75357	12.899	4538.83	0.689971	60.8003	-1.5479	1.20856	12.6179	2.02668	29.8262
53538170	2015-06-25 07:08:03	93.9597	31.9541	4916.04	-6.85629	12.6857	4538.73	0.685316	61.4002	-1.75383	1.27802	12.9126	2.04667	33.043
53538170	2015-06-25 07:27:10	93.7992	31.9942	4809.93	0.841068	14.6759	4596.73	0.692624	94.5003	-0.616637	1.72977	13.3524	3.15001	33.7219
53538170	2015-06-25 07:27:41	93.799	31.9943	4895.03	-4.7165	11.3923	4584.04	0.686479	68.0001	-0.378569	1.56028	12.9029	2.26667	33.6204
53538170	2015-06-25 07:28:12	93.7994	31.9946	4951.33	-10.24	-3.5259	4586.4	0.682435	24.701	0.216876	2.56666	13.2616	0.823367	38.2456
53538170	2015-06-25 07:44:44	93.8107	32.0634	5074.26	5.18701	16.2628	5045.87	0.67394	33.8997	0.0653263	1.20317	14.7011	1.12999	42.6246
53538170	2015-06-25 07:45:15	93.8103	32.0636	5120.86	14.0207	-5.13084	5062.51	0.671041	55.4003	0.248993	1.11196	13.7354	1.84668	37.9076
53538170	2015-06-25 08:01:16	93.9086	32.0768	5045	3.08176	14.7515	4974.11	0.675491	106.101	2.55175	0.955011	13.6486	3.5367	29.3934
53538170	2015-06-25 08:01:47	93.9096	32.0771	5159	6.37846	14.1597	4918.6	0.668435	97.4998	3.06466	2.32667	13.0434	3.24999	41.871
53538170	2015-06-25 08:02:18	93.9087	32.0768	5259	5.73558	21.3013	4972.81	0.662276	107.7	1.8297	3.02126	14.8515	3.58999	48.7372
53538170	2015-06-25 08:26:35	93.9669	31.9524	4786.33	-5.87216	11.1706	4262.53	0.693351	25.6994	1.58518	0.68534	12.9485	0.856647	41.7972
53538170	2015-06-25 08:28:08	93.9798	31.9484	4671.22	-3.34969	14.1592	4465.37	0.701711	61.0992	1.17709	1.01274	14.2545	2.03664	46.9243
53538170	2015-06-25 08:28:39	93.9804	31.9488	4734.82	-9.2509	-8.12139	4483.25	0.697069	60.9004	-0.423447	1.92915	12.7463	2.03001	38.7861
53538170	2015-06-25 08:29:10	93.9806	31.9493	4793.93	3.81571	-10.0714	4448.78	0.692777	62.1004	-0.671595	1.16902	12.9772	2.07001	34.9428
53538170	2015-06-25 08:29:41	93.9798	31.9494	4856.33	13.5404	8.14233	4424.03	0.688269	56.1	0.0998063	1.79311	13.9187	1.87	37.3033
53538170	2015-06-25 08:40:32	93.9568	31.8998	4871.99	-11.8825	8.24008	4770.31	0.68699	44.7999	-0.202803	1.79078	12.955	1.49333	43.9255
53538170	2015-06-25 08:41:03	93.9577	31.901	4921.29	12.5383	-2.42131	4813.89	0.683451	56.7009	-0.209244	1.35587	12.8506	1.89003	36.4133
53538170	2015-06-25 08:41:34	93.9577	31.9014	4988.19	12.3496	-0.0948403	4806.63	0.678688	57.5005	0.156494	2.01524	12.9933	1.91668	35.0015
53538170	2015-06-25 08:42:05	93.9574	31.9012	5036.19	0.371276	16.2358	4814.37	0.675609	59.2996	1.05194	2.59638	13.2411	1.97665	37.777
53538170	2015-06-25 08:42:36	93.9586	31.9016	5098.99	-12.1231	1.5358	4774.05	0.671713	60.4006	0.787856	3.46602	12.7064	2.01335	40.4399
53538170	2015-06-25 08:44:09	93.9639	31.9018	5334.39	10.6829	-8.2865	4684.59	0.657233	102.4	1.14689	1.09486	13.2833	3.41334	33.8765
53538170	2015-06-25 08:44:40	93.9643	31.9024	5430.79	-10.5572	-3.76963	4651.63	0.651355	84.7005	1.62904	0.886524	13.297	2.82335	38.3604
53538170	2015-06-25 10:05:47	94.0121	31.9619	4978.83	11.7722	8.4312	4667.56	0.678023	51.7	0.870942	1.42548	13.6598	1.72333	43.509
53538170	2015-06-25 10:07:20	94.0146	31.9627	5213.52	-6.98539	-7.89277	4719.34	0.663288	94.3004	0.524413	1.16347	12.89	3.14335	40.1245
53538170	2015-06-25 10:07:51	94.0146	31.9624	5304.32	13.4017	-0.871347	4717.44	0.657683	83.3005	0.447916	1.78484	13.3129	2.77668	49.8972
53538170	2015-06-25 10:08:22	94.0144	31.9634	5392.33	-12.7701	-0.875053	4676.53	0.652275	95.2995	0.242923	1.34957	13.5077	3.17665	44.3992
53538170	2015-07-04 10:14:38	94.0019	31.8824	4783.37	-10.1259	3.4886	4701.96	0.709645	41.6987	2.69524	-3.40378	13.3833	1.38996	41.7881
53538170	2015-07-05 01:41:32	93.9753	31.886	4802.17	3.26786	-14.2911	4747.51	0.721158	47.3998	0.906047	-2.96659	12.1182	1.57999	30.4962
53538170	2015-07-05 01:42:03	93.9751	31.8852	4859.37	-2.63384	-13.0978	4796.55	0.716971	51.6994	0.42835	-3.44986	11.5452	1.72331	26.2571
53538170	2015-07-05 01:42:34	93.9747	31.8846	4914.07	-9.215	-9.28279	4837.49	0.712984	55.8998	-0.306091	-2.62884	11.3847	1.86333	30.6641
53538170	2015-07-05 01:43:36	93.9746	31.8826	5045.07	10.5197	-6.71468	4798.97	0.703509	80.7994	-0.502057	-3.13429	11.4845	2.69331	29.6398
53538170	2015-07-05 01:44:07	93.9742	31.882	5133.27	10.2013	-4.97551	4757.37	0.697782	82.5998	-0.589932	-1.92967	11.249	2.75333	27.9198
53538170	2015-07-05 02:01:10	93.9586	31.9824	4682.46	4.47975	-12.6927	4472.89	0.729603	38.3001	-0.739037	-2.13024	11.9083	1.27667	31.7529
53538170	2015-07-05 02:01:41	93.9582	31.9827	4718.36	-10.5768	-7.88083	4472.43	0.726944	28.0002	-0.346098	-0.951087	12.1964	0.933341	35.0903
53538170	2015-07-05 02:03:45	93.9594	31.9918	4714.87	9.93121	-0.417977	4609.08	0.727167	53.3	-1.17594	-1.85477	12.264	1.77667	30.1958
53538170	2015-07-05 02:05:49	93.9583	31.9991	4738.58	8.92073	4.563	4583.43	0.725381	26.9001	-1.55458	-0.87625	12.1917	0.896671	31.2664
53538170	2015-07-05 02:06:20	93.9579	31.9988	4777.98	8.84378	-1.08431	4612.23	0.722476	44.1	-2.29168	-0.013987	11.3566	1.47	27.232
53538170	2015-07-05 02:06:51	93.9578	31.9984	4836.08	7.72258	-7.37728	4631.42	0.718215	69.4998	-2.03042	-0.650491	11.4592	2.31666	26.6522
53538170	2015-07-05 02:07:22	93.9575	31.9982	4909.88	6.08837	-8.64041	4652.66	0.712835	68.1002	-1.88646	-0.415654	11.2994	2.27001	27.8245
53538170	2015-07-05 02:07:53	93.9567	31.9985	4970.38	9.60376	-1.28995	4680.52	0.708445	50.2007	-1.93531	0.034672	11.6663	1.67336	33.7928
53538170	2015-07-05 02:08:55	93.9557	31.9979	5046.08	-2.61774	-12.2944	4715.49	0.702969	24.0004	-0.952437	0.289547	12.4551	0.800014	38.0396
53538170	2015-07-05 02:45:05	93.966	31.9516	4524.43	7.99439	-11.0763	4359.47	0.739957	29.0999	1.75878	0.994715	12.9053	0.969996	30.1069
53538170	2015-07-05 02:45:36	93.9661	31.952	4559.53	4.60088	-9.71568	4333.7	0.737341	41.0007	0.407753	0.828819	12.9069	1.36669	32.494
53538170	2015-07-05 02:46:07	93.9662	31.9522	4604.53	-9.87365	-7.01165	4326.58	0.734	36.3	0.598069	1.07717	12.9459	1.21	30.6774
53538170	2015-07-05 02:49:13	93.9917	31.9456	4478.12	-4.01067	11.0975	4467.87	0.743307	28.8003	0.226389	1.31348	12.3716	0.96001	33.825
53538170	2015-07-05 02:49:44	93.9921	31.9462	4545.22	5.30878	10.7841	4466.56	0.738311	76.6001	1.21299	-0.437218	12.4299	2.55334	26.8487
53538170	2015-07-05 05:00:27	94.1845	31.8916	4507.74	-6.10623	-12.6426	4351.39	0.737454	5.89996	0.612456	-0.892506	12.8199	0.196665	55.0635
53538170	2015-07-05 05:40:45	94.1884	31.8842	4389.93	10.0975	6.3908	4333.04	0.744894	13.2999	-0.0917241	-1.42844	11.9198	0.44333	30.3018
53538170	2015-07-05 05:42:49	94.1896	31.8846	4477.23	-9.40165	4.63026	4313.7	0.73845	44.5998	1.10707	-0.637005	12.2299	1.48666	30.7258
53538170	2015-07-05 05:43:51	94.1895	31.8844	4588.93	-5.93935	7.54215	4321.2	0.73031	62.2998	0.650755	-1.32159	11.554	2.07666	28.4811
53538170	2015-07-05 05:44:22	94.1895	31.8839	4655.33	-10.5138	1.08835	4330.25	0.725505	68.1998	0.590621	-1.17144	11.6872	2.27333	28.9807
53538170	2015-07-05 05:44:53	94.1898	31.8832	4720.03	-11.121	-1.14728	4350.13	0.720846	58.6997	0.43223	-1.32932	11.7337	1.95666	28.9736
53538170	2015-07-05 05:46:26	94.1885	31.8775	4894.83	-11.3346	-7.47949	4637.42	0.708365	92.1999	-0.868866	-1.43446	12.3974	3.07333	31.7594
53538170	2015-07-05 05:46:57	94.1884	31.877	4994.63	-12.4501	-4.44554	4622.89	0.701326	87.9998	-1.3745	-1.36928	12.2916	2.93333	32.0487
53538170	2015-07-05 05:47:28	94.1886	31.8764	5078.03	-8.17296	8.42795	4634.05	0.695592	81.2997	-1.00597	-1.00607	12.4119	2.70999	35.9169
53538170	2015-07-05 09:02:15	94.3252	31.8413	4437.58	-11.9151	3.21047	4455.41	0.735887	3.69997	0.715069	2.88763	13.4765	0.123332	38.2503
53538170	2015-07-05 09:02:46	94.3251	31.8416	4431.08	7.20125	-9.51141	4465.48	0.736349	-4.69976	1.14009	2.93105	13.5418	-0.156659	32.1621
53538170	2015-07-05 09:03:48	94.3268	31.8424	4454.88	-0.950564	15.6311	4479.38	0.734583	8.20014	-0.500213	2.66829	11.7657	0.273338	23.7948
53538170	2015-07-05 09:04:50	94.3269	31.8432	4476.58	8.6239	-8.43042	4497.98	0.73297	15.9001	0.348814	1.87839	12.0934	0.530003	25.9774
53538170	2015-07-05 09:05:21	94.3264	31.8435	4491.88	-14.0804	3.11123	4501.11	0.73184	14.1003	-0.567324	1.99927	12.2066	0.470009	27.7024
53538170	2015-07-05 09:05:52	94.3261	31.8443	4504.38	2.30371	14.2551	4523.55	0.730915	7.60019	0.13168	2.464	12.7142	0.25334	27.0824
53538170	2015-07-05 09:07:25	94.3298	31.842	4519.58	0.375391	16.4157	4447.69	0.729769	20.8	0.162391	1.81074	12.9161	0.693333	33.2544
53538170	2015-07-05 09:07:56	94.3301	31.8421	4549.48	8.49149	10.6105	4449.57	0.727584	38.0999	0.274982	1.70467	12.3784	1.27	30.2607
53538170	2015-07-05 09:08:27	94.3301	31.8426	4590.08	9.09627	10.1237	4462.38	0.724628	39.0001	-0.0772549	1.7618	12.4498	1.3	29.1505
53538170	2015-07-05 09:08:58	94.3305	31.8432	4635.28	4.23434	12.7661	4494.82	0.721351	44.4999	0.372365	1.8362	12.3073	1.48333	31.7772
53538170	2015-07-05 09:09:29	94.3307	31.8435	4683.48	1.23293	13.4436	4502.16	0.717868	50.8001	-0.0539595	1.35139	12.1402	1.69334	29.3687
53538170	2015-07-05 09:10:31	94.3301	31.844	4790.98	6.86597	11.8206	4505.41	0.710149	55.7002	0.125482	1.96491	11.7096	1.85667	29.1753
53538170	2015-07-05 09:11:02	94.3299	31.8446	4850.08	11.1031	7.0272	4505.84	0.705933	60.1002	0.522215	2.32574	11.8254	2.00334	29.7818
53538170	2015-07-05 09:11:33	94.3296	31.8453	4912.68	12.1132	3.6111	4528.64	0.701489	63.6002	0.169776	2.50254	11.6911	2.12001	29.9488
53538170	2015-07-05 09:12:04	94.3294	31.8459	4983.38	11.1486	1.84364	4547.59	0.696498	72.1003	-0.728833	2.30196	11.558	2.40334	29.4306
53538170	2015-07-05 09:12:35	94.329	31.8463	5063.38	10.7287	-0.819879	4575.32	0.690964	82.2003	-1.15888	1.26972	11.5803	2.74001	29.6577
53538170	2015-07-05 09:13:06	94.3285	31.8466	5146.28	2.96824	-8.72914	4582.73	0.685946	72.8004	-1.74843	0.389013	11.0728	2.42668	31.1816
53538170	2015-07-05 09:13:37	94.3279	31.8473	5219.98	-9.37284	-7.85639	4596.76	0.681514	83.6002	-1.28705	0.640266	11.9483	2.78667	29.1338
53538170	2015-07-05 09:14:08	94.3281	31.8479	5315.68	-12.5593	0.721963	4608.88	0.675797	90.1999	-1.36956	0.394075	12.456	3.00666	37.6747
53538170	2015-07-05 09:18:47	94.2855	31.8562	5058.1	-9.09664	4.48004	4834.37	0.691051	84.8998	1.80448	-0.791908	13.3468	2.82999	34.648
53538170	2015-07-05 09:19:18	94.2864	31.8559	5140	2.29095	14.1761	4810.75	0.686077	74.0997	1.19311	-1.23804	13.3988	2.46999	35.2743
53538170	2015-07-05 09:19:49	94.2868	31.8556	5228.8	9.81881	8.68695	4801.93	0.680745	77.9999	1.38035	-1.23523	13.0353	2.6	35.7455
53538170	2015-07-05 09:25:30	94.2925	31.8968	5284.31	-8.19203	5.82178	5291.47	0.677262	49.4993	1.73785	-0.705838	13.0093	1.64998	37.5379
53538170	2015-07-05 09:26:01	94.2934	31.8965	5324.61	15.184	4.71766	5340.76	0.674855	27.8	2.28227	-1.27585	13.5463	0.926668	38.6328
53538170	2015-07-05 09:29:07	94.3036	31.9124	5411.9	-9.27789	-3.67712	5107.97	0.669608	41.9995	1.77838	0.754105	13.4603	1.39998	41.5875
53538170	2015-07-05 09:29:38	94.3047	31.912	5445.3	1.36363	16.9854	5111.65	0.667627	37.8	1.40864	1.65531	13.8547	1.26	44.053
53538170	2015-07-05 09:45:08	94.3268	32.0301	5739.42	-11.6671	10.2498	5360.01	0.649988	153.099	0.912342	-0.63536	16.5295	5.10331	49.1284
53538170	2015-07-05 09:49:47	94.3252	32.0777	5646.85	-4.51624	11.6556	5112.25	0.655196	132.4	-0.25326	-2.36508	14.6405	4.41332	40.0306
53538170	2015-07-05 10:27:30	94.2584	32.0951	4891.88	-10.7944	4.8648	4789.61	0.700603	22.4998	-0.0752147	-1.53555	13.7042	0.749993	35.6832
53538170	2015-07-05 10:30:05	94.2486	32.0819	4969.58	13.492	-12.5991	4878.61	0.694991	26.6988	0.797273	-5.42652	13.9659	0.88996	41.066
53538170	2015-07-05 11:02:38	94.1508	31.9403	5365.77	-7.77572	10.6047	5217.41	0.669538	46.9999	0.738259	0.433713	12.9143	1.56666	33.7358
53538170	2015-07-05 11:03:09	94.1523	31.9403	5423.27	-8.74049	-6.51259	5245.9	0.666144	48.7996	1.38535	1.26807	13.4696	1.62665	44.5623
53538170	2015-07-05 11:03:40	94.1533	31.9414	5471.07	14.157	-5.36644	5173.64	0.663328	45.8003	2.4965	1.05797	13.5808	1.52668	39.6067
53538170	2015-07-05 11:05:44	94.1496	31.9375	5580.57	0	14.07	5068.85	0.656881	63.1997	2.79665	0.498396	13.6142	2.10666	40.3969
53538170	2015-07-05 11:06:15	94.1499	31.9376	5654.67	10.3789	-10.6208	5087.76	0.652569	69.8001	3.55389	0.400225	13.3802	2.32667	42.752
53538170	2015-07-05 11:06:46	94.1508	31.9382	5722.27	-10.639	-0.484973	5137	0.648651	55.4995	2.57696	0.220526	13.8563	1.84998	45.2656
53538170	2015-07-05 11:07:17	94.1515	31.9372	5780.76	14.9972	-0.287962	5141.93	0.645272	59	1.97786	0.129886	13.8674	1.96667	44.0722
53538170	2015-07-06 02:44:31	93.9907	31.8958	4704.58	-11.2987	-7.6412	4576.76	0.716289	36.1996	1.27892	-2.78131	12.344	1.20665	30.7415
53538170	2015-07-06 02:45:02	93.9909	31.8952	4744.58	9.49825	-9.71964	4563.31	0.713337	38.5993	1.35077	-2.08493	11.4164	1.28664	21.8087
53538170	2015-07-06 02:47:06	94.0033	31.8962	4735.38	-10.6237	-4.35059	4675.83	0.713972	34.7998	-1.46806	-0.61266	11.6939	1.15999	26.1554
53538170	2015-07-06 03:00:32	94.0398	31.8868	5074.06	4.70883	11.4927	4877.42	0.689386	57.0997	-0.418331	-0.539447	12.3752	1.90332	31.2327
53538170	2015-07-06 03:01:03	94.0394	31.8863	5134.36	-4.22359	10.9003	4898.82	0.68571	37.3997	-1.59357	-0.872441	12.8263	1.24666	35.4781
53538170	2015-07-06 06:27:43	93.8841	31.9011	5051.5	-13.2722	0.456516	4781.99	0.685071	125.599	1.29031	-2.50577	16.4519	4.18662	51.5652
53538170	2015-07-06 06:28:14	93.8832	31.8997	5182.7	9.71964	-15.2333	4753.9	0.677387	118.1	1.19666	-4.58351	15.7769	3.93666	58.4193
53538170	2015-07-06 08:03:49	93.9261	31.9528	4592.44	-10.8766	3.60975	4476.24	0.715853	16.9998	0.472063	2.09269	13.4241	0.56666	36.5602
53538170	2015-07-06 08:04:20	93.9266	31.9535	4623.25	-10.477	-4.71733	4460.7	0.713604	43.4003	0.206703	2.24267	13.2954	1.44668	35.3894
53538170	2015-07-06 08:04:51	93.9268	31.9538	4678.05	-6.54371	-9.35929	4451.15	0.709624	50.3009	-0.346707	1.66447	13.2748	1.6767	37.5313
53538170	2015-07-06 08:05:22	93.9268	31.9548	4728.55	10.8775	7.97867	4391.88	0.70597	59.7006	-0.0993079	1.72773	13.1728	1.99002	35.8791
53538170	2015-07-06 08:08:28	93.9354	31.9751	4498.06	-6.24002	-8.92492	4479.84	0.722694	-44.5991	1.908	0.197322	12.9381	-1.48664	39.2019
53538170	2015-07-06 08:09:30	93.9359	31.9731	4449.56	-3.14162	-12.0264	4488.62	0.726238	29.6996	1.21773	-0.734059	13.5606	0.989986	31.6394
53538170	2015-07-06 08:20:52	93.9002	31.998	4773.9	12.3675	0.897361	4568.62	0.702379	52.3	-0.316305	-0.328684	13.1636	1.74333	34.5694
53538170	2015-07-06 08:25:31	93.8949	31.997	5312.5	-9.65339	7.90965	4498.43	0.667544	139.2	2.94856	2.39934	14.3501	4.64	42.4692
53538170	2015-07-06 08:26:02	93.8958	31.9979	5463.2	9.28985	-11.4312	4517.22	0.658886	132.601	1.5656	2.04458	14.7518	4.42004	53.4974
53538170	2015-07-06 08:29:39	93.8945	32.022	5472.14	-11.9215	-2.34538	4457.09	0.658281	46.6014	-0.00393883	3.14079	13.8412	1.55338	50.3934
53538170	2015-07-06 09:22:21	93.7528	32.0738	4657.66	-13.8487	-1.91181	4630.62	0.709345	55.0004	1.42753	-0.243259	13.9904	1.83335	34.2178
53538170	2015-07-06 09:22:52	93.7534	32.0742	4716.06	-15.1341	-2.44305	4694.42	0.705091	64.1004	0.206021	0.456296	14.2919	2.13668	35.2063
53538170	2015-07-06 09:23:23	93.7536	32.0743	4794.46	-10.4866	-6.74778	4707.56	0.699414	73.8004	0.980302	-0.276987	13.9611	2.46001	37.468
53538170	2015-07-06 09:23:54	93.7542	32.0743	4882.66	-11.0241	-4.66359	4713.33	0.693073	92.5001	1.28549	1.28662	13.7157	3.08334	35.75
53538170	2015-07-06 09:24:25	93.7552	32.0744	4976.16	-8.42456	10.9553	4670.85	0.686403	102.4	0.802804	1.09755	14.0117	3.41334	35.4265
53538170	2015-07-06 09:24:56	93.7559	32.0744	5085.26	-0.869226	14.2936	4651.56	0.679328	102.6	0.794821	1.03991	14.1767	3.42	38.7535
53538170	2015-07-06 09:25:27	93.7558	32.0742	5187.36	14.4622	0.717441	4640.78	0.673377	94.4999	0.171542	0.638118	14.1761	3.15	40.1926
53538170	2015-07-06 09:25:58	93.7551	32.0746	5275.76	6.03823	-10.7732	4688.4	0.668252	80.4007	-0.324496	0.765338	13.4784	2.68002	39.6113
53538170	2015-07-06 09:26:29	93.7552	32.0756	5358.66	-13.1189	0.90356	4705.31	0.663471	80.9009	-0.00652934	1.97752	13.0366	2.6967	36.2234
53538170	2015-07-06 09:27:31	93.7547	32.0756	5562.76	-9.13997	-11.6023	4704.14	0.651803	110.501	0.206306	0.295736	13.4073	3.68336	35.8216
53538170	2015-07-06 10:04:43	93.7818	31.9977	4847.24	-2.2742	16.0396	4538.4	0.69476	31.9005	1.03498	3.15959	13.3898	1.06335	37.8549
53538170	2015-07-06 10:06:47	93.7696	32.003	4859.2	-10.0144	8.79782	4538.88	0.693804	38.4996	1.078	-0.53255	13.9571	1.28332	40.4772
53538170	2015-07-06 10:07:18	93.7708	32.0034	4909.2	0.868942	-11.3969	4542.13	0.690223	49.401	0.341366	-0.147509	13.2352	1.6467	42.593
53538170	2015-07-06 10:07:49	93.7699	32.0037	4946.3	5.62434	13.2888	4542.16	0.687569	39.3994	1.09103	0.0122764	13.7009	1.31331	42.6708
53538170	2015-07-06 10:08:20	93.7707	32.0033	4995.1	-13.3166	-0.302195	4543.31	0.684097	51.2004	0.376046	-0.00363955	13.1319	1.70668	38.2896
53538170	2015-07-06 10:08:51	93.7716	32.0041	5043.9	10.0713	-7.99675	4539.67	0.680847	43.4007	-0.165128	0.513178	13.1595	1.44669	37.7279
53538170	2015-07-06 10:09:22	93.7717	32.0045	5101.1	13.5664	2.8861	4534.77	0.677483	59.3002	-0.151776	0.343882	13.2927	1.97667	36.9666
53538170	2015-07-06 10:40:22	93.919	32.0002	5466.13	6.18718	-11.9874	4600.81	0.656103	70.3001	1.28607	0.430116	14.175	2.34334	49.8858
53538170	2015-07-06 10:40:53	93.9192	32.0008	5534.13	-12.5795	-0.71872	4581.13	0.652224	78.1	1.11439	0.338351	13.533	2.60333	39.22
53538170	2015-07-06 10:41:24	93.919	32	5617.93	14.2598	1.19743	4611.76	0.647467	79.8995	0.68428	-0.0960602	13.5901	2.66332	44.1198
53538170	2015-07-06 10:41:55	93.919	32.0005	5706.33	-10.3154	-8.84762	4587.13	0.642475	88.9003	0.701887	-0.858165	13.6315	2.96334	42.3745
53538170	2015-07-06 10:42:26	93.9195	31.9998	5798.39	6.56963	11.3105	4623.87	0.637322	85.1614	0.660802	-1.08771	13.6002	2.83871	50.3305
53538170	2015-07-06 11:40:49	93.9309	31.8745	4959.97	-0.47461	-12.4109	4933.83	0.684875	32.9998	-0.406326	0.853848	13.1585	1.09999	29.1012
53538170	2015-07-06 11:41:20	93.9306	31.8741	5001.47	-10.3699	-8.29598	4914.02	0.681925	37.1001	-0.849485	0.340074	12.3748	1.23667	30.3912
53538170	2015-07-06 11:43:24	93.9293	31.8655	4952.66	9.31159	8.05174	4724.81	0.685325	14.2996	-0.26187	0.18226	12.7232	0.476652	37.4059
53538170	2015-07-06 11:43:55	93.9297	31.8652	4978.96	-3.20519	12.2786	4754.18	0.68345	35.6999	-1.11514	-0.135626	12.6305	1.19	32.0209
53538170	2015-07-06 11:44:57	93.9299	31.8647	5043.66	-3.02813	-15.0586	4787.52	0.679123	46.5995	-0.902711	-1.40067	12.8409	1.55332	30.7203
53538170	2015-07-06 11:45:28	93.9294	31.8642	5088.56	-11.9786	-13.848	4767.9	0.676494	38.0004	-1.92683	-2.1258	13.1707	1.26668	38.8
53538170	2015-07-07 03:00:29	93.9457	31.8263	4997.32	4.53421	13.1608	4565.45	0.693604	56.8004	-1.68278	1.67469	12.5399	1.89335	28.9125
53538170	2015-07-07 03:01:00	93.9454	31.8267	5042.72	0.93719	16.3532	4527.42	0.690366	49.4005	-2.0569	2.16454	12.8935	1.64668	30.8598
53538170	2015-07-07 03:02:33	93.9446	31.826	5223.42	11.9613	0.455327	4574.64	0.677587	56.2007	-2.1213	2.61674	12.9481	1.87336	37.757
53538170	2015-07-07 07:02:48	93.917	31.8083	4883.11	-14.9765	4.221	4757.91	0.696581	61.1025	-2.77771	8.12311	13.9172	2.03675	38.2135
53538170	2015-07-07 08:02:44	93.9551	31.7881	4923.39	9.89466	17.4959	4905.1	0.69308	-28.8997	-1.14271	7.69056	14.9631	-0.963322	56.7076
53538170	2015-07-20 12:01:49	93.9321	31.9613	4379.35	-4.52536	-13.4702	4335.26	0.735389	7.10005	1.3767	-1.28087	13.6702	0.236668	40.1348
53538170	2015-07-20 12:02:20	93.933	31.9618	4408.85	11.2251	1.98939	4332.64	0.733256	37.4998	-0.583965	0.177651	14	1.24999	33.9017
53538170	2015-07-20 12:02:51	93.9322	31.9615	4401.35	12.0005	-4.70536	4342.89	0.733813	-4.39952	-1.34047	0.274992	14.2428	-0.146651	36.7131
53538170	2015-07-21 02:01:24	93.9127	31.9564	4460.55	10.1487	1.20477	4271.36	0.738246	24.4991	0.373995	-3.4632	12.178	0.816637	31.0685
53538170	2015-07-21 02:03:59	93.9157	31.9534	4568.35	4.89788	-14.9586	4241.1	0.730106	56.0991	0.738566	-3.30521	12.7473	1.86997	32.2702
53538170	2015-07-21 02:05:32	93.9229	31.9504	4648.44	10.6387	4.98806	4377.27	0.724112	42.4995	0.389394	-1.98462	12.128	1.41665	31.0743
53538170	2015-07-21 02:06:03	93.9229	31.9494	4695.14	13.0008	-4.25686	4327.58	0.720644	51.8988	0.710207	-4.35177	10.7979	1.72996	25.8629
53538170	2015-07-21 02:27:14	94.0097	31.8926	4883.87	10.527	6.16626	4811.29	0.706308	43.1995	0.460839	-3.74205	13.1714	1.43998	39.2616
53538170	2015-07-21 02:27:45	94.009	31.8928	4923.27	-12.4821	-9.75208	4821.58	0.703437	37.7002	-0.282545	-3.83391	13.0044	1.25667	42.0847
53538170	2015-07-21 02:28:16	94.0098	31.8925	4964.57	-6.68432	-16.6698	4808.04	0.700439	49.8997	0.179778	-3.7903	12.9461	1.66332	43.3053
53538170	2015-07-21 02:28:47	94.0097	31.8922	5025.47	13.3254	-2.101	4790.69	0.696041	52.5994	-1.00561	-3.93736	12.3382	1.75331	34.7026
53538170	2015-07-21 02:29:18	94.0093	31.8908	5082.27	-11.6433	1.33894	4706.91	0.692122	60.2991	-0.718584	-4.19594	12.4399	2.00997	37.3266
53538170	2015-07-21 02:29:49	94.0098	31.8907	5151.67	7.7512	-12.7836	4673.14	0.687655	58.7001	-0.715561	-4.00871	12.4205	1.95667	44.3282
53538170	2015-07-21 03:01:51	94.0671	31.9018	4875.17	10.1197	-4.51194	4551.7	0.706147	129.8	-1.48808	-0.631328	12.4545	4.32667	32.5439
53538170	2015-07-21 03:02:22	94.0667	31.9017	5018.87	3.17454	-12.5549	4555.9	0.695789	135.6	-0.540667	-0.534556	12.404	4.52001	33.6974
53538170	2015-07-21 03:02:53	94.0667	31.9014	5162.97	-3.77298	-13.2014	4539.87	0.6863	138.8	-0.298454	-1.17111	13.3604	4.62666	34.0818
53538170	2015-07-21 08:42:51	94.1904	31.8931	4509.24	10.9543	-13.801	4396.95	0.726172	48.0997	1.91469	-3.45025	13.0818	1.60332	32.0224
53538170	2015-07-21 08:43:22	94.1905	31.892	4552.84	15.9868	-4.24182	4409.49	0.72299	22.7993	1.5649	-4.46996	13.767	0.759977	41.7148
53538170	2015-07-21 08:44:24	94.1871	31.8929	4646.14	6.23954	2.75327	4375.81	0.71622	141.3	-2.71003	-3.82266	12.6049	4.70999	27.1053
53538170	2015-07-21 08:45:26	94.1875	31.8908	4936.34	11.2431	-5.01282	4371.01	0.695509	154.3	-0.227141	-1.18541	12.0697	5.14333	33.2741
53538170	2015-07-21 09:06:37	94.1707	31.9005	4679.24	10.1518	-15.5136	4367.37	0.71351	35.5996	1.80191	-4.32784	12.6478	1.18665	33.2698
53538170	2015-07-21 09:07:08	94.171	31.8994	4721.34	11.7907	-12.0655	4357.63	0.710477	35.5996	1.69654	-3.8808	12.1367	1.18665	32.7357
53538170	2015-07-21 09:07:39	94.1711	31.8984	4758.94	12.9112	1.23411	4345.97	0.707774	35.7995	2.16215	-3.42826	11.8801	1.19332	32.4989
53538170	2015-07-22 05:40:56	94.1827	31.8605	4925.93	2.04366	12.6459	4646.53	0.697686	48.1997	0.238694	-0.222611	13.6234	1.60666	51.8109
53538170	2015-07-22 05:41:27	94.1816	31.8608	4973.23	-3.06965	-14.4168	4643.09	0.694379	42.4004	0.0534431	0.0705657	13.7345	1.41335	43.523
53538170	2015-07-22 05:43:00	94.1833	31.8598	5103.22	8.21522	11.851	4703.86	0.685617	56.5	0.791501	0.616071	13.4144	1.88333	40.5137
53538170	2015-07-22 05:43:31	94.1833	31.8599	5187.22	0.635828	-11.9331	4694.76	0.680613	86.5	0.188768	0.217364	13.5343	2.88333	42.729
53538170	2015-07-22 05:49:12	94.1901	31.8294	5294.31	-2.4567	-8.59583	5174.34	0.674188	170.9	-0.735363	-0.0232995	13.4846	5.69666	31.6722
53538170	2015-07-22 09:44:48	94.065	31.7919	4954.3	-2.26762	-21.1488	4888.3	0.691918	104.298	3.72117	-8.89378	13.4295	3.47661	31.7302
53538170	2015-07-22 10:00:49	94.0202	31.8334	4762.33	0.362851	-11.9445	4690.68	0.705294	15.1004	0.726712	0.752075	13.1961	0.503346	34.1695
53538170	2015-07-22 10:01:20	94.0199	31.8339	4784.03	-0.640909	-12.8741	4724.77	0.703744	42.2	0.552163	-0.25459	13.0036	1.40667	30.0613
53538170	2015-07-22 10:01:51	94.0196	31.8336	4840.53	-9.62358	-6.3504	4706.93	0.699728	58.9	0.961826	0.0122288	12.4406	1.96333	27.921
53538170	2015-07-22 10:02:22	94.0193	31.8336	4905.23	-11.7306	2.17202	4701.47	0.695152	70.3999	0.675604	-0.541582	12.6262	2.34666	30.4981
53538170	2015-07-22 10:02:53	94.02	31.8339	4972.73	-11.8467	-3.62869	4728.9	0.690405	68.9002	1.481	-0.163788	13.1963	2.29667	34.5313
53538170	2015-07-22 10:03:24	94.0203	31.8338	5046.43	-12.667	-2.64397	4731.57	0.685251	66.0998	1.20984	-0.664339	13.1458	2.20333	31.2
53538170	2015-07-22 10:05:28	94.0172	31.8474	5055.04	0.307601	-16.1671	5079.68	0.684643	50.1996	2.61795	-1.2184	14.2424	1.67332	34.1374
53538170	2015-07-22 10:05:59	94.018	31.847	5103.84	4.67905	-15.4782	5081.5	0.681676	33.6996	2.27291	-1.24335	14.5706	1.12332	35.6666
53538170	2015-07-22 10:09:36	94.0027	31.8615	5093.35	13.0317	-8.11153	5004.79	0.682257	89.4995	0.0703958	-2.0034	12.4127	2.98332	28.5607
53538170	2015-07-22 10:10:38	94.0031	31.8607	5259.25	8.63188	5.60132	4980.84	0.672484	70.6994	0.9934	-2.64811	12.7195	2.35665	34.2538
53538170	2015-07-22 10:13:44	94.0023	31.8768	5273.16	-10.8514	-7.33869	4786.77	0.671654	46.2995	0.432292	-0.00577205	13.5249	1.54332	39.7308
53538170	2015-07-22 10:19:25	93.9894	31.8981	4712.68	-3.66256	-13.3881	4630.25	0.70871	20.9	-0.678772	-2.07428	12.4766	0.696665	32.59
53538170	2015-07-22 10:19:56	93.9888	31.8978	4733.28	-3.59728	-14.4386	4613.86	0.707227	22.5996	-1.50591	-1.78027	12.7848	0.753321	32.8871
53538170	2015-07-22 11:03:51	94.0086	31.8939	4816.07	13.8315	-9.98662	4803.57	0.700756	28.7998	3.59676	-1.98247	14.727	0.959993	44.3332
53538170	2015-07-22 11:04:22	94.0085	31.8938	4862.07	-1.1331	-15.5788	4809.25	0.697483	69.6998	1.63494	-3.54602	13.4146	2.32333	41.3192
53538170	2015-07-22 11:04:53	94.0087	31.8934	4929.67	16.0845	-5.47249	4812.97	0.692697	63.1992	2.63208	-3.61862	12.7582	2.10664	32.4555
53538170	2015-07-22 11:05:24	94.0095	31.8919	4978.47	-0.405477	6.66768	4765.6	0.689254	40.6988	2.68456	-4.26923	12.9349	1.35663	37.7796
53538170	2015-07-22 11:06:26	94.0126	31.8908	5058.97	16.2083	0.616993	4683.7	0.683628	28.3993	3.37547	-3.39474	13.5986	0.946644	44.5946
53538170	2015-07-22 11:07:28	94.0198	31.8893	5080.27	-8.79166	1.31863	4879.56	0.682333	45.1987	3.95335	-1.29599	13.6549	1.50662	48.4369
53538170	2015-07-22 11:07:59	94.0218	31.889	5125.87	3.71363	-14.006	4867.77	0.679634	40.3996	4.04615	-2.02758	12.7188	1.34665	35.3892
53538170	2015-07-22 11:08:30	94.0222	31.8885	5156.17	9.78136	8.65382	4866.75	0.677841	24.3991	3.52267	-1.70107	13.0544	0.813305	42.8933
53538170	2015-07-22 11:09:01	94.0234	31.8874	5183.47	-9.54	0.00166504	4836.38	0.676227	31.7994	3.38227	-2.49542	12.6958	1.05998	35.1376
53538170	2015-07-22 11:09:32	94.0247	31.8875	5223.07	2.21224	-14.0469	4854.94	0.673897	45.6001	2.84625	-1.52241	13.022	1.52	36.9076
53538170	2015-07-22 11:20:23	94.1138	31.8998	5175.46	7.84451	7.96593	4428.86	0.67665	42.5991	2.38075	-3.21686	12.6324	1.41997	39.327
53538170	2015-07-22 11:20:54	94.1135	31.8992	5213.76	-0.255101	-16.608	4425.84	0.674393	35.9999	1.98061	-3.44431	13.0284	1.2	43.0927
53538170	2015-07-22 11:21:25	94.1147	31.8985	5255.35	-1.0747	9.06653	4521.56	0.67195	39.7991	2.15563	-3.74303	13.2522	1.32664	41.9631
53538170	2015-07-22 11:21:56	94.1142	31.8974	5294.55	2.93816	-17.353	4516.93	0.66965	39.2998	2.12525	-3.88095	13.4061	1.30999	44.0615
53538170	2015-07-22 11:22:27	94.1156	31.8966	5335.35	-0.577258	9.49246	4622.74	0.667266	42.4991	2.08636	-3.50967	13.2283	1.41664	41.9115
53538170	2015-07-22 11:22:58	94.1155	31.8956	5379.85	10.0018	-13.8576	4662	0.66467	37.8999	2.14818	-3.20007	13.4499	1.26333	45.8115
53538170	2015-07-22 11:23:29	94.1166	31.8953	5421.75	0.535537	9.34467	4689.13	0.662234	45.8991	1.49304	-3.81671	13.3921	1.52997	41.0649
53538170	2015-07-22 11:24:00	94.1168	31.8939	5467.25	13.7349	-9.44679	4614.68	0.659594	40.6997	1.41318	-3.63624	13.2428	1.35666	41.1275
53538170	2015-07-22 11:29:10	94.1256	31.9266	5137.97	-9.72504	-12.0567	4516.25	0.678811	-9.80044	3.12696	-5.59877	13.937	-0.326681	51.4281
53538170	2015-07-22 11:29:41	94.1258	31.9261	5130.07	-0.384614	7.7805	4511.24	0.679269	-6.80122	3.1107	-5.76713	13.8777	-0.226707	53.5323
53538170	2015-07-23 02:20:25	94.0686	31.9064	4535.77	-8.86941	7.09811	4538.04	0.732296	52.1999	-0.997503	-0.941992	11.7072	1.74	24.0915
53538170	2015-07-23 02:20:56	94.0682	31.9057	4594.07	5.74499	-11.7842	4555.7	0.727931	65.0996	-0.418518	-2.06403	11.9221	2.16999	25.2019
53538170	2015-07-23 02:21:27	94.068	31.9052	4660.97	10.7906	-2.08381	4563.42	0.72295	62.6999	-0.203522	-1.76706	12.2175	2.09	29.1339
53538170	2015-07-23 02:21:58	94.0686	31.9053	4729.67	7.39179	9.23636	4546.47	0.717865	66.5997	1.10202	-2.17804	12.1194	2.21999	28.2425
53538170	2015-07-23 02:22:29	94.0692	31.905	4803.77	-8.32028	4.45943	4517.19	0.71241	76.3996	1.4921	-2.46744	11.9881	2.54665	26.344
53538170	2015-07-23 02:23:00	94.0692	31.904	4878.97	-10.1541	-0.34749	4502.07	0.706903	69.3993	-0.0672511	-3.52451	11.2773	2.31331	29.0759
53538170	2015-07-23 02:23:31	94.0694	31.9031	4938.57	-3.21239	6.8546	4506.33	0.702561	46.3994	1.59121	-2.94567	11.4508	1.54665	30.3096
53538170	2015-07-23 02:24:02	94.0693	31.9019	4975.67	10.3017	4.54572	4479.26	0.699862	35.2993	1.06667	-3.15489	11.7466	1.17664	33.6982
53538170	2015-07-23 02:26:37	94.0591	31.8834	4944.36	6.97147	-13.507	4797.32	0.702007	49.1001	0.0502034	-1.79026	12.9423	1.63667	37.5816
53538170	2015-07-23 02:27:08	94.0587	31.8832	4996.26	-7.30045	-13.1379	4799.47	0.698249	42.2997	0.0146796	-2.20801	13.1286	1.40999	41.052
53538170	2015-07-23 02:27:39	94.0594	31.8826	5028.26	0.145945	12.6692	4754.65	0.695934	31.4995	0.894984	-1.96643	13.2452	1.04998	37.8147
53538170	2015-07-23 02:28:10	94.059	31.8819	5064.86	14.1603	-4.63649	4728.3	0.693295	50.3998	0.981366	-2.68112	12.8999	1.67999	34.3154
53538170	2015-07-23 02:28:41	94.059	31.8817	5117.26	7.02345	-13.2315	4701.07	0.689876	30.0001	1.17423	-1.77357	12.5105	1	36.2278
53538170	2015-07-23 03:04:20	93.9725	31.9026	4749.69	5.62438	10.2138	4678.98	0.715438	56.5001	0.724466	-1.32641	12.6848	1.88334	31.0468
53538170	2015-07-23 03:04:51	93.9729	31.9026	4821.09	-4.55809	8.2095	4681.18	0.710226	61.8993	1.40441	-2.47956	12.262	2.06331	29.921
53538170	2015-07-23 03:05:22	93.9733	31.9018	4884.79	-3.22451	9.25433	4706.32	0.705597	61.0991	0.501892	-2.41438	12.1731	2.03664	32.6667
53538170	2015-07-23 03:07:26	93.9599	31.8988	5000.09	-3.48607	-13.9923	4746.58	0.697249	90.0999	-0.209015	-3.20473	12.0324	3.00333	35.0603
53538170	2015-07-23 03:07:57	93.9592	31.8987	5094.69	10.4725	0.759862	4713.16	0.690625	101.2	-1.01472	-3.32809	11.7164	3.37332	31.6365
53538170	2015-07-23 03:08:28	93.9584	31.8978	5201.69	-1.24458	8.105	4668.07	0.683999	91.5987	-1.64345	-4.49664	12.6314	3.05329	36.3903
53538170	2015-07-23 04:05:18	93.8516	31.9962	4600.52	-7.98715	6.39205	4557.53	0.725297	64.5986	-1.17858	-6.68394	14.1315	2.15329	33.8489
53538170	2015-07-23 04:06:20	93.8511	31.9942	4712.21	10.3512	-13.0413	4451.74	0.71712	99.5987	-2.1171	-5.12149	13.3345	3.31996	33.8227
53538170	2015-07-23 04:20:48	93.9366	31.9574	4893.95	1.24605	-14.1854	4413.58	0.703618	57.3003	0.923497	-0.358393	12.8121	1.91001	45.5099
53538170	2015-07-23 04:21:19	93.9373	31.9568	4962.24	10.0162	7.00037	4444.23	0.698745	64.8988	2.01026	-3.05863	14.0792	2.16329	47.6727
53538170	2015-07-23 04:45:05	94.0529	31.9602	4617.71	-14.2289	-11.6504	4266.7	0.72297	82.4993	-1.05653	-6.10155	13.3098	2.74998	33.3183
53538170	2015-07-23 04:45:36	94.0527	31.9587	4713.11	-13.5264	-5.36093	4304.48	0.716064	96.5991	-1.15063	-6.51598	13.0034	3.21997	35.2987
53538170	2015-07-23 04:46:07	94.0526	31.9573	4817.01	-11.7476	1.89849	4339.72	0.708602	105.199	-1.2223	-5.44097	13.1205	3.50664	33.8525
53538170	2015-07-23 04:46:38	94.0523	31.9558	4925.61	-2.29273	7.69573	4405.2	0.700867	94.0989	-2.34349	-4.88448	13.9672	3.13663	38.7688
53538170	2015-07-23 06:01:33	94.1859	31.9003	4846.64	16.2208	-7.23214	4395.94	0.704851	99.5997	4.66357	-0.0779963	13.9096	3.31999	38.8251
53538170	2015-07-23 06:05:10	94.2173	31.8763	4849.63	11.6004	2.46786	4548.83	0.704553	88.3994	1.75189	-5.97873	13.7361	2.94665	33.6936
53538170	2015-07-23 07:00:27	94.072	31.7914	5272.3	8.15568	10.6826	4966.21	0.676466	121.599	2.98915	-1.23039	12.867	4.05331	39.6372
53538170	2015-07-23 10:21:26	94.0001	31.8629	4857.75	-12.2271	-6.54788	4895.58	0.700982	32.399	-0.645607	-4.239	13.3476	1.07997	35.9468
53538170	2015-07-24 05:01:34	94.0077	31.9921	4274.35	-13.8638	-10.5805	4291.8	0.751148	35.2003	-0.338702	1.54214	13.6821	1.17334	24.6652
53538170	2015-07-24 05:03:07	94.0069	31.9871	4260.45	9.80899	-11.794	4329.31	0.752222	25.1002	-0.331021	-1.75053	13.3097	0.836672	32.0418
53538170	2015-07-24 05:04:09	94.006	31.9865	4257.45	-1.0951	-13.014	4264.98	0.752436	-1.79966	1.12226	-0.680137	13.8322	-0.0599887	35.181
53538170	2015-07-24 05:05:11	94.0073	31.9856	4309.45	12.6795	-2.14686	4362.47	0.7482	24.3995	1.59186	-3.27032	12.8916	0.813316	30.6831
53538170	2015-07-24 05:06:44	94.0075	31.9852	4357.25	-6.14469	7.99057	4369.67	0.744307	33.7999	1.08105	-1.93059	12.6772	1.12666	29.0945
53538170	2015-07-25 02:40:28	94.0223	31.8946	4611.47	11.5387	0.175221	4665.14	0.725904	25.9997	0.0363485	-1.92988	11.9564	0.866656	22.4086
53538170	2015-07-25 02:40:59	94.0227	31.8946	4634.17	-3.63894	7.53757	4650.38	0.72421	16.8998	0.0731869	-2.58767	11.9002	0.563325	26.7408
53538170	2015-07-25 02:44:36	94.0219	31.8938	4706.17	-9.29282	-12.3679	4734.33	0.71879	12.2	-0.629599	-1.90677	13.4564	0.406666	41.2033
53538170	2015-07-25 02:45:38	94.0217	31.8928	4758.27	11.4387	-1.80353	4788.91	0.714943	40.6996	-0.133964	-2.63123	12.4402	1.35665	26.5999
53538170	2015-07-25 02:46:09	94.0217	31.8925	4798.67	3.8824	10.4842	4798.08	0.71198	39.4	-0.117256	-1.96218	12.2716	1.31333	27.8563
53538170	2015-07-25 02:46:40	94.0217	31.8925	4835.17	-7.9638	5.65958	4798.9	0.70931	27.0997	0.0164417	-2.0466	12.078	0.903324	25.5981
53538170	2015-07-25 02:47:11	94.0214	31.8916	4869.67	1.29418	-14.7333	4829.4	0.706792	28.8995	0.518505	-2.11301	11.9074	0.963317	26.8289
53538170	2015-07-25 02:47:42	94.0215	31.8909	4904.97	11.3696	-3.58044	4861.98	0.704224	27.2993	-0.221887	-3.35248	12.3654	0.909978	27.518
53538170	2015-07-25 03:01:39	93.9629	31.8992	5032.99	6.02428	12.2376	4794.15	0.694563	32.2998	-1.3545	0.741567	12.2317	1.07666	32.4704
53538170	2015-07-25 03:04:14	93.9573	31.9014	5029.69	4.73333	-12.4934	4802.46	0.694718	21.8003	-0.410904	-0.0984888	11.9431	0.726675	46.2172
53538170	2015-07-25 04:43:57	93.9562	32.021	5216.16	-11.5492	12.7593	4537.16	0.680083	116.1	-0.847462	1.4376	13.2881	3.86998	41.7727
53538170	2015-07-25 04:44:59	93.956	32.0215	5444.66	9.21905	10.0256	4531.81	0.666472	94.0996	0.773857	1.22579	13.3575	3.13665	43.782
53538170	2015-07-25 04:49:38	93.9716	32.0442	5217.98	0.347669	-11.4447	5042.8	0.679835	128.8	-3.84017	1.64191	15.0036	4.29335	40.2694
53538170	2015-07-25 05:09:16	94.0568	32.1872	5200.52	6.33434	-5.27008	4961.18	0.680353	19.3008	-2.52226	3.31015	13.0396	0.64336	43.7487
53538170	2015-07-25 05:09:47	94.0551	32.1873	5225.22	-8.48514	14.1161	4935.52	0.678873	36.3996	-1.92961	3.25044	13.3227	1.21332	44.8866
53538170	2015-07-26 03:00:34	93.9118	31.9169	4420.41	-1.19006	10.0397	4383.87	0.735235	40.3004	-0.66089	-0.789837	11.298	1.34335	22.8075
53538170	2015-07-26 03:01:05	93.912	31.9169	4465.21	1.71062	-11.7259	4384.68	0.731871	39.7996	-0.904416	0.046235	11.5182	1.32665	25.0489
53538170	2015-07-26 03:01:36	93.912	31.9166	4498.41	-2.01871	-12.194	4411.55	0.729381	27.3999	-1.06978	-0.0329808	11.7149	0.91333	27.0896
53538170	2015-07-26 04:01:32	93.9047	31.9833	4472.88	-4.44281	17.0197	4505.01	0.72906	30.9014	-1.40118	4.53585	12.5416	1.03005	27.0733
53538170	2015-07-26 04:04:38	93.9027	32.0005	4534.13	-13.86	3.90632	4466.96	0.724407	48.3004	-0.652388	1.31127	13.2441	1.61001	32.3774
53538170	2015-07-26 04:05:09	93.9021	32.0007	4593.23	-13.6826	6.93557	4433.95	0.720059	48.7001	-1.0361	1.66778	12.6658	1.62334	36.2938
53538170	2015-07-26 04:05:40	93.9023	32.001	4634.73	-9.08576	-7.79294	4394.75	0.717013	37.3004	-1.81923	3.17815	12.9323	1.24335	33.0802
53538170	2015-07-26 04:07:13	93.9016	31.9993	4921.6	14.435	7.80499	4531.77	0.696323	155.9	3.86256	2.33499	11.7805	5.19668	28.0835
53538170	2015-07-26 04:08:15	93.9024	32.0009	5244.83	-5.56893	12.6264	4415.96	0.675106	164.6	2.56166	0.774705	14.6188	5.48668	37.8196
53538170	2015-07-26 04:08:46	93.9031	32.0007	5409.13	12.5349	11.35	4430.95	0.665207	147.2	2.41237	0.974195	13.6813	4.90666	40.0966
53538170	2015-07-26 04:20:39	93.9827	31.9724	5579.74	0.0698701	-9.30974	4813.23	0.654915	138.601	-1.43149	2.90679	13.2902	4.62004	38.8696
53538170	2015-07-26 04:25:18	94.0266	31.9809	5509.83	-13.2301	4.72926	5048.53	0.658994	112.8	-0.735289	1.18734	13.1637	3.75999	40.6283
53538170	2015-07-26 04:49:04	94.0792	32.0269	4748.19	1.19932	8.68761	4712.95	0.707484	69.0989	0.994607	-3.98424	12.9839	2.3033	34.9978
53538170	2015-07-26 04:49:35	94.079	32.0256	4816.29	13.9896	-0.107434	4682.69	0.702598	66.6989	0.570213	-4.54408	13.0129	2.2233	37.7909
53538170	2015-07-26 05:04:34	94.1253	32.0672	5101.44	9.04991	8.57904	4443.74	0.682352	98.3995	-0.834366	-0.836844	13.1869	3.27998	36.537
53538170	2015-07-26 05:05:05	94.1246	32.0673	5199.44	4.87581	-13.8148	4436.63	0.676491	95.6003	0.0639661	-0.741871	13.3173	3.18668	37.0725
53538170	2015-07-26 05:05:36	94.1243	32.0677	5307.84	-7.6076	-11.1523	4441.89	0.670052	117.9	-0.0764951	-1.04456	13.5922	3.93001	37.8494
53538170	2015-07-26 05:06:07	94.1245	32.0679	5423.54	-13.3243	4.76292	4442.62	0.663227	101.3	-0.479838	-1.54744	13.5843	3.37666	37.8574
53538170	2015-07-26 05:21:06	93.9998	32.1539	4918.48	-10.3667	4.81425	4867.64	0.694229	-22.2997	1.98655	1.90841	13.8032	-0.743323	53.456
53538170	2015-07-26 06:40:40	94.0431	32.0959	5621.14	14.1226	9.8704	4839.23	0.650284	102.5	1.90307	2.24443	14.5387	3.41666	57.3611
53538170	2015-07-26 06:48:25	94.0167	32.0293	5140.78	11.8587	3.98397	4832.15	0.678029	3.69943	-0.646059	-0.782221	13.6413	0.123314	58.6783
53538170	2015-07-26 07:08:34	93.9006	32.0292	4614.65	-6.56972	14.8955	4318.49	0.714092	61.0998	-1.1216	1.24857	13.0836	2.03666	36.0376
53538170	2015-07-26 07:09:05	93.8998	32.029	4671.15	10.8492	-3.69127	4326.63	0.710032	42.7	-1.48796	1.24589	12.8211	1.42333	39.7534
53538170	2015-07-26 07:09:36	93.8993	32.0301	4720.25	-15.4784	4.74701	4320.58	0.706517	62.2007	-1.58998	0.801989	13.3038	2.07336	41.5588
53538170	2015-07-26 08:44:40	93.9342	31.9053	5156.2	4.38415	6.64386	4298.77	0.676221	187.2	-6.8409	0.321835	13.2695	6.24001	34.2575
53538170	2015-07-26 08:45:11	93.9321	31.9049	5364.1	-12.8846	13.9093	4248.86	0.664083	188.2	-6.77157	1.38846	12.7395	6.27332	39.3753
53538170	2015-07-27 03:22:13	93.9962	31.9426	4562.02	-13.4131	-7.7878	4348.2	0.723236	47.6002	-2.48363	-0.213879	12.5041	1.58667	29.8265
53538170	2015-07-27 03:22:44	93.9953	31.9428	4614.12	-15.4986	2.68822	4292.86	0.719371	46.8005	-2.72048	0.595568	12.5227	1.56002	33.4619
53538170	2015-07-27 03:23:15	93.995	31.9429	4659.32	-11.8909	9.51622	4292.27	0.71603	48.4998	-3.58818	0.603358	12.4879	1.61666	32.889
53538170	2015-07-27 03:23:46	93.9943	31.9427	4702.22	-3.62845	14.5854	4289.45	0.712869	29.3	-3.05881	0.489823	12.5748	0.976667	33.4922
53538170	2015-07-27 03:24:17	93.9937	31.9428	4723.02	5.61496	13.7043	4312.11	0.711331	16.6003	-3.17218	-0.167862	12.6417	0.553342	32.4863
53538170	2015-07-27 03:25:50	93.9927	31.9484	4795.92	-4.08753	-10.9094	4490.97	0.705971	28.9007	-2.20566	1.90739	12.6665	0.963356	33.5781
53538170	2015-07-27 03:26:21	93.9921	31.9491	4821.02	7.35214	-2.04031	4524.24	0.704134	19.9007	-2.58277	1.88982	12.3402	0.663358	33.5051
53538170	2015-07-27 03:28:25	93.9903	31.9649	4782.14	-12.4445	-9.05471	4648.31	0.706884	77.2005	-2.49464	1.34514	13.2623	2.57335	30.6242
53538170	2015-07-27 03:28:56	93.9894	31.9653	4869.14	-10.4122	-6.04546	4661.19	0.700568	77.4006	-2.43469	1.57919	12.6703	2.58002	30.1651
53538170	2015-07-27 03:42:22	94.0729	31.9708	4839.31	13.8826	2.78914	4664.61	0.702418	55.5998	2.06794	-0.490746	12.4011	1.85333	32.6777
53538170	2015-07-27 03:42:53	94.0735	31.9707	4902.31	7.50043	9.59666	4680.23	0.697868	56.9995	2.60108	-0.528668	12.2273	1.89998	34.282
53538170	2015-07-27 04:20:36	94.1028	32.0053	4989.48	2.58311	10.5483	4942.7	0.690523	63.2002	1.63991	-0.238103	12.4115	2.10667	26.7329
53538170	2015-07-27 04:21:07	94.1031	32.0046	5035.28	6.84392	7.61697	5003.53	0.687268	44.6995	0.134184	-1.18022	12.7565	1.48998	32.2222
53538170	2015-07-27 04:21:38	94.1031	32.0046	5094.78	-2.74859	12.9311	5001.03	0.683346	64.4997	-2.59522	-0.600941	12.9463	2.14999	30.3581
54325600	2015-03-20 04:20:51	90.2376	27.6096	3660.01	0.905882	11.2837	3679.95	0.820659	51.6965	0.926816	-0.142009	11.2923	1.72322	22.7112
54325600	2015-03-20 04:21:22	90.2381	27.61	3718.81	9.8116	4.0641	3689.64	0.815879	49.0951	1.23667	0.155732	10.8723	1.6365	26.2132
54325600	2015-03-20 04:21:53	90.2385	27.61	3757.1	10.2919	6.5138	3703.03	0.812973	41.1987	1.33053	-0.252037	11.2734	1.37329	26.0328
54325600	2015-03-20 04:22:24	90.239	27.6095	3814.3	-0.3172	-11.8758	3735.27	0.808655	57.7013	1.19377	-0.301513	11.4449	1.92338	24.1982
54325600	2015-03-20 04:22:55	90.2388	27.6094	3873.61	-10.2667	0.943382	3720.83	0.80419	57.4984	0.857625	0.689411	11.2189	1.91661	26.3087
54325600	2015-03-20 04:23:26	90.2388	27.6097	3928.1	-9.65636	1.11045	3720.1	0.800098	50.1009	0.373221	0.973737	11.3588	1.67003	25.849
54325600	2015-03-20 04:28:05	90.2623	27.5975	3971.57	10.6226	-4.1651	3850.43	0.796906	59.3862	0.382874	3.75356	12.7165	1.97954	29.6566
54325600	2015-03-20 05:02:11	90.3038	27.5835	3934.57	6.36614	14.1323	3540.64	0.799424	82.7909	1.46168	2.43008	13.1806	2.7597	46.7516
54325600	2015-03-21 04:02:43	90.1889	27.625	3009.47	-10.8745	-8.49613	2857.91	0.877681	74.3963	-2.9133	1.1182	14.4572	2.47988	42.9659
54325600	2015-03-21 04:03:14	90.1889	27.626	3091.46	3.22824	-11.6407	2856.23	0.870435	106.893	-2.82922	-0.127653	13.5296	3.56311	39.4545
54325600	2015-03-21 04:03:45	90.1876	27.6263	3204.66	10.6299	0.0408162	2854.68	0.86066	111.913	-2.85025	-0.615465	12.9738	3.73042	36.2693
54325600	2015-03-21 04:04:16	90.1865	27.6259	3321.28	-5.26682	11.5784	2863.37	0.850689	104.509	-1.98243	0.0358869	12.4569	3.48363	37.1977
54325600	2015-03-21 04:04:47	90.1865	27.6259	3411.38	-9.91313	-9.32534	2862.8	0.843037	81.1002	-1.40019	-0.417267	12.7453	2.70334	36.3726
54325600	2015-03-21 04:05:18	90.1851	27.6262	3495.19	13.9896	-0.107434	2865.52	0.835962	78.1148	-0.161562	0.125247	13.4677	2.60383	45.6739
54325600	2015-03-22 03:23:55	90.2508	27.5929	3990.79	-13.6874	0.786814	3903.47	0.792522	109.798	-2.5708	1.9717	12.7456	3.65995	28.5541
54325600	2015-03-22 03:24:26	90.2499	27.5934	4092.19	-13.8154	-7.60449	3943.8	0.784606	89.1018	-2.73599	1.06872	12.274	2.97006	30.1086
54325600	2015-03-22 03:40:58	90.1997	27.5562	3534.9	-9.69954	8.136	3380.94	0.82933	22.3002	0.358986	-0.860193	12.1362	0.743339	23.7755
54325600	2015-03-22 03:41:29	90.2001	27.5563	3555.89	12.3264	1.74992	3393.49	0.827557	15.9966	0.259106	-0.556185	12.4142	0.533221	29.5928
54325600	2015-03-22 03:42:31	90.2016	27.5585	3551.96	12.8775	3.52046	3609.39	0.82787	12.8942	0.498884	-0.153376	11.6319	0.429806	24.3527
54325600	2015-03-22 03:43:02	90.2023	27.5582	3565.76	0.744124	-11.4759	3618.63	0.826706	16.8997	0.904601	0.0314623	11.6305	0.563324	25.349
54325600	2015-03-22 03:43:33	90.202	27.5582	3597.96	-5.69498	11.1386	3607.13	0.823997	41.8966	1.02445	-0.21618	12.133	1.39655	22.9676
54325600	2015-03-22 03:44:04	90.2026	27.5585	3652.65	2.84609	-10.2627	3632.75	0.819415	55.099	-0.470905	0.571124	11.4505	1.83663	23.6275
54325600	2015-03-22 03:44:35	90.2025	27.5583	3698.25	-5.25064	-10.2651	3627.38	0.815609	47.7062	0.307388	-0.725176	11.8687	1.59021	27.9362
54325600	2015-03-22 03:45:06	90.2025	27.5578	3746.16	-11.8607	-0.677651	3600.37	0.811762	35.5983	-0.434106	0.00129777	12.3787	1.18661	30.7435
54325600	2015-03-22 03:45:37	90.2028	27.5575	3773.76	-9.42304	8.46966	3611.25	0.809571	43.1968	0.535128	0.662471	12.875	1.43989	28.1383
54325600	2015-03-22 03:47:10	90.2067	27.5565	3891.24	-15.1933	-2.45262	3738.31	0.800297	61.2005	-2.3811	0.518587	12.6663	2.04002	42.3347
54325600	2015-03-22 03:47:41	90.206	27.5561	3974.65	7.34921	-1.15874	3717.39	0.793757	83.41	-2.95616	1.41813	11.6331	2.78033	35.1746
54325600	2015-03-22 05:01:34	90.191	27.4816	3241.44	-10.4261	0.958022	3201.78	0.853625	37.883	1.67921	2.36944	11.9335	1.26277	32.1138
54325600	2015-03-22 05:04:40	90.1829	27.4828	3430.4	6.37103	-6.37103	3174.01	0.837421	74.6905	-0.98308	3.34246	12.8368	2.48968	34.0773
54325600	2015-03-22 05:05:11	90.1827	27.4841	3500.08	-13.2265	-2.60212	3193.46	0.8315	65.884	-1.22106	2.62064	12.9265	2.19613	37.1784
54325600	2015-03-22 05:05:42	90.1825	27.4851	3576.77	-13.4119	-1.53995	3194.1	0.825024	76.7846	-1.07242	3.00324	13.3852	2.55949	33.5819
54325600	2015-03-22 05:08:17	90.1675	27.4968	3648.05	6.25425	-7.87959	3085.08	0.81896	88.5885	1.55494	4.0105	13.4443	2.95295	39.4481
54325600	2015-03-22 05:08:48	90.1675	27.4983	3725.64	-10.6198	-1.96444	3145.24	0.81258	72.0811	0.632066	4.5505	13.1438	2.4027	42.1713
54325600	2015-03-22 05:21:12	90.2022	27.5578	3703.56	11.1266	-7.10207	3604.61	0.814334	51.9984	2.47884	0.948984	12.6364	1.73328	40.4427
54325600	2015-03-22 05:47:02	90.2211	27.631	3202.42	13.0198	-4.26308	3134.84	0.85603	16.8914	0.870605	4.14966	13.0522	0.563047	34.2087
54325600	2015-03-22 05:49:06	90.2204	27.628	3323.36	0.221047	-11.6179	3162.58	0.845645	105.495	-0.664994	1.04204	12.7481	3.51651	28.6632
54325600	2015-03-22 05:49:37	90.2207	27.6283	3405.36	11.0834	-3.49033	3180.61	0.838649	61.7895	-0.301108	1.44004	12.8998	2.05965	34.3061
54325600	2015-03-23 02:20:50	90.2494	27.5906	4209.82	8.42333	-4.34947	3764.88	0.779134	47.4035	-2.15564	0.909901	12.1716	1.58012	30.8997
54325600	2015-03-23 02:26:00	90.212	27.5657	3898.7	-10.0661	-9.68682	3381.22	0.802736	11.1998	-1.66856	0.127358	11.9215	0.373327	34.2209
54325600	2015-03-23 02:26:31	90.2113	27.5657	3921.7	10.5423	0.764928	3408.73	0.80097	26.713	-1.4437	-0.0367624	11.9652	0.890433	37.694
54325600	2015-03-23 02:27:02	90.2106	27.565	3947.72	-11.2654	5.71032	3398.92	0.798979	24.3027	-1.42846	-0.0585728	12.0716	0.81009	38.0214
54325600	2015-03-23 05:42:51	90.2131	27.5673	3488.77	10.3955	-4.35279	3470.9	0.832959	63.8937	0.802761	0.747631	12.8309	2.12979	32.7488
54325600	2015-03-23 05:43:22	90.2135	27.5682	3547.26	-9.97029	-2.19941	3483.97	0.828082	43.0849	0.56798	1.32052	12.6265	1.43616	39.2303
54325600	2015-03-23 05:45:26	90.2137	27.568	3636.76	-10.1361	-2.85296	3487.36	0.82066	29.0814	0.754206	1.26993	11.914	0.969379	40.5936
54325600	2015-03-23 05:46:59	90.2148	27.5701	3739.73	12.2322	5.06673	3462.82	0.812552	38.7995	-0.00418509	2.11164	12.5066	1.29332	35.5746
54325600	2015-03-23 05:47:30	90.2154	27.5698	3780.03	-11.8759	1.91923	3456.08	0.809572	43.4895	1.27597	1.20906	12.6336	1.44965	36.0195
54325600	2015-03-23 05:48:01	90.2163	27.5705	3819.91	-10.1498	-7.03592	3459.22	0.80662	39.7841	0.497894	0.973186	12.8743	1.32614	35.1236
54325600	2015-03-24 03:01:36	90.2851	27.5981	3410.02	-9.6804	-5.32845	3385.81	0.842687	-61.2022	-0.91201	0.363922	11.1311	-2.04007	34.8322
54325600	2015-03-24 04:26:20	90.3058	27.5727	3259.38	-0.365527	13.7752	3253.66	0.854772	71.3887	-1.23684	2.63197	11.6804	2.37962	22.1443
54325600	2015-03-24 04:26:51	90.3062	27.5734	3341.47	4.65138	-6.76526	3274.52	0.847868	71.0944	-0.761206	2.16836	10.4986	2.36981	22.9111
54325600	2015-03-24 04:27:22	90.3059	27.5738	3402.57	9.91431	-5.70789	3300.46	0.842757	56.2962	-0.406154	1.78043	11.3433	1.87654	31.3078
54325600	2015-03-24 04:27:53	90.3057	27.5742	3455.17	9.07734	8.03095	3320.41	0.838373	45.296	-0.23192	0.561679	12.1437	1.50987	31.3136
54325600	2015-03-24 04:28:24	90.3059	27.575	3515.76	9.65389	-3.53282	3353.39	0.833341	71.2935	-0.923922	1.26807	11.9573	2.37645	29.6755
54325600	2015-03-24 04:28:55	90.3056	27.5756	3588.15	8.46013	-8.08185	3378.62	0.827362	71.299	-0.08425	0.843317	12.2233	2.37663	25.8265
54325600	2015-03-24 04:29:26	90.3053	27.576	3661.15	5.85081	-10.1667	3429.49	0.821366	67.0941	-0.836128	1.18845	12.6478	2.23647	34.1073
54325600	2015-03-24 04:29:57	90.3045	27.5769	3732.14	12.2698	-1.64804	3533.66	0.815633	75.9901	-0.268091	1.47196	12.2473	2.533	31.1726
54325600	2015-03-24 04:41:19	90.2663	27.5155	3254.46	6.35091	-7.81479	2838.34	0.855671	-81.1051	-0.741811	1.90011	12.3165	-2.7035	43.8433
54325600	2015-03-24 04:42:52	90.264	27.5171	3163.15	-11.9402	5.21655	2913.73	0.863361	16.6962	-1.34422	1.03692	11.6258	0.556541	45.5033
54325600	2015-03-24 04:43:54	90.2659	27.5151	3061.46	10.8922	5.10692	2813.49	0.872073	-58.8981	-0.740337	0.0927552	11.7643	-1.96327	46.7477
54325600	2015-03-24 04:44:25	90.2666	27.5153	2996.76	3.96621	-10.1206	2813.94	0.877687	-58.3111	-1.241	0.0830585	11.8758	-1.9437	41.2934
54325600	2015-03-24 04:45:27	90.2687	27.5179	2958.12	1.31405	10.3872	2966.68	0.881021	45.2962	-2.60674	0.58393	11.212	1.50987	24.6616
54325600	2015-03-24 04:45:58	90.2683	27.5183	3011.11	-6.44506	9.93211	3000.39	0.876396	46.9013	-2.18687	0.445446	11.9784	1.56338	28.8951
54325600	2015-03-24 04:46:29	90.2678	27.5185	3055.91	-2.63518	13.1281	2990.06	0.872501	39.1024	-1.31438	1.16492	12.3618	1.30341	33.2843
54325600	2015-03-24 04:47:00	90.2674	27.5189	3097.91	8.73268	6.40541	2985.44	0.868859	40.4976	-0.918558	1.38241	11.5517	1.34992	31.0663
54325600	2015-03-24 04:48:02	90.267	27.5205	3167.5	-12.4613	-1.86457	3122.53	0.862918	58.2915	-0.967554	1.99924	12.3287	1.94305	35.7096
54325600	2015-03-24 04:48:33	90.2672	27.5207	3229.89	5.22505	11.2564	3114.55	0.857642	55.6984	-0.891296	2.60427	12.0848	1.85661	36.7825
54325600	2015-03-24 04:49:04	90.2666	27.5214	3281.79	-1.28767	-9.05894	3098.25	0.853268	51.8998	-1.91162	1.963	12.0258	1.72999	33.304
54325600	2015-03-24 04:49:35	90.2661	27.5216	3349.09	-11.822	0.814235	3098.71	0.847625	56.1987	-0.655771	2.78603	12.1886	1.87329	37.5841
54325600	2015-03-27 05:00:48	90.1892	27.5778	2767.96	6.19407	-9.23515	2464.6	0.899088	29.1828	2.4657	2.23743	12.4439	0.972762	32.6006
54325600	2015-03-27 05:01:19	90.1895	27.5786	2801.34	13.9604	2.30863	2412.26	0.896092	42.4952	2.80398	1.48833	12.1002	1.41651	33.739
54325600	2015-03-27 05:02:21	90.1906	27.5789	2867.23	2.68385	-8.52764	2343.95	0.890206	11.287	2.25533	2.33624	12.8427	0.376233	36.5284
54325600	2015-03-27 05:04:25	90.1903	27.578	2952.25	-7.96811	9.43566	2434.32	0.882667	50.092	0.898462	1.42174	11.6348	1.66973	27.8838
54325600	2015-03-27 05:04:56	90.191	27.5783	2996.34	-10.9542	-2.02628	2385.81	0.878768	43.8855	-0.0163306	1.12863	12.0124	1.46285	36.8432
54325600	2015-03-27 05:05:27	90.1915	27.5796	3038.22	11.6717	3.19083	2347.95	0.87507	31.9894	0.808888	1.6112	12.0119	1.06631	35.7604
54325600	2015-03-27 05:05:58	90.1914	27.5801	3063.21	1.73205	16.7607	2359	0.872872	20.0976	1.03959	2.0496	12.5961	0.669921	37.3622
54325600	2015-03-27 05:06:29	90.1922	27.5807	3083.3	-5.41372	-9.48357	2423.11	0.871104	13.3826	0.506831	2.22021	12.4036	0.446085	40.9901
54325600	2015-03-27 05:07:31	90.1933	27.5827	3087.37	-0.196621	13.0985	2571.7	0.870733	-4.2947	0.889097	2.44568	11.9761	-0.143157	39.451
54325600	2015-03-27 05:20:57	90.2075	27.5829	3224.45	7.89075	-8.07466	3131.73	0.858889	29.6961	0.502173	0.616237	11.8538	0.98987	30.0129
54325600	2015-03-27 05:24:34	90.2003	27.5674	3198.97	11.7554	-9.55679	3199.22	0.861178	22.596	0.645835	-2.09742	13.2537	0.7532	28.1712
54325600	2015-03-27 05:25:05	90.2005	27.5671	3225.28	-8.78105	-11.1467	3231.98	0.858932	43.4057	1.30747	-2.01378	13.5332	1.44686	26.9637
54325600	2015-03-27 05:25:36	90.2008	27.5671	3286.27	6.62991	11.4142	3220.56	0.853734	66.4915	2.35531	-0.907714	12.5415	2.21638	27.1038
54325600	2015-03-27 05:26:07	90.202	27.5669	3360.37	13.3366	-7.478	3239.21	0.84745	69.998	2.39175	-2.26614	12.3238	2.33327	27.2121
54325600	2015-03-27 05:26:38	90.2026	27.5666	3428.17	12.3335	-6.91556	3264.1	0.841731	54.0992	2.86326	-1.70993	12.7742	1.80331	36.1361
54325600	2015-03-27 05:27:09	90.203	27.5661	3479.17	5.60026	10.17	3289.14	0.837448	48.2004	2.6509	-1.52566	11.7004	1.60668	31.8097
54325600	2015-03-27 05:28:11	90.2034	27.5663	3553.56	1.23596	-11.1417	3303.25	0.831228	29.1869	2.32287	-1.02341	11.456	0.972897	36.8031
54325600	2015-03-27 06:00:44	90.264	27.5431	3500.86	11.1443	-8.44063	3552.25	0.835705	42.0966	1.9367	2.48861	13.8508	1.40322	29.7825
54325600	2015-03-27 06:01:15	90.2637	27.5433	3555.46	-11.3551	9.30398	3553.47	0.831147	58.8939	0.900855	2.02968	13.7086	1.96313	27.6001
54325600	2015-03-27 06:04:52	90.2422	27.5452	3686.98	-11.2216	5.36927	3518.85	0.820223	87.1874	0.992683	2.47418	12.1232	2.90625	36.3556
54325600	2015-03-27 06:05:23	90.2427	27.5454	3795.98	-2.78614	14.7593	3485.96	0.811184	112.495	0.441314	2.61221	12.9644	3.74983	35.2931
54325600	2015-03-28 04:22:31	90.1681	27.5929	3032.87	-16.5135	3.44985	3044.67	0.87175	90.1012	-3.19275	0.540469	12.4444	3.00337	32.3615
54325600	2015-03-28 04:23:02	90.1675	27.5932	3139.87	-10.3211	7.15736	3110.59	0.862319	97.7008	-1.94797	-0.388771	12.2385	3.25669	32.7057
54325600	2015-03-28 04:23:33	90.1676	27.5932	3244.47	7.73444	9.89607	3105.87	0.853326	95.5063	-1.88211	0.887031	12.6046	3.18354	38.6316
54325600	2015-03-28 04:27:41	90.1799	27.6175	3136.22	14.1533	6.24532	2970.43	0.862444	71.1938	1.3106	2.13422	12.7099	2.37313	37.9533
54325600	2015-03-28 04:28:12	90.1798	27.6186	3219.51	-7.5418	-5.35572	3004.81	0.855261	65.6869	1.28466	2.17614	12.4264	2.18956	42.7134
54325600	2015-03-28 04:42:09	90.2258	27.6307	3451.39	-4.8038	-8.88445	3215.81	0.835201	59.1885	0.573841	2.71874	13.6975	1.97295	42.7786
54325600	2015-03-28 04:42:40	90.2271	27.6314	3522.57	-0.550551	14.5296	3213.86	0.829203	73.1977	-0.21039	1.60898	13.5497	2.43992	44.1513
54325600	2015-03-28 04:43:11	90.2266	27.6313	3584.27	10.4538	-8.10876	3205.77	0.824033	70.0968	0.586309	1.51466	13.555	2.33656	38.0176
54325600	2015-03-28 05:28:39	90.1706	27.5838	2756.84	2.35274	-8.87339	2765.27	0.895622	35.2792	1.39153	4.45487	12.189	1.17597	33.0723
54325600	2015-03-28 06:04:18	90.2015	27.5849	3111.98	-6.35574	-9.54806	2987.56	0.862991	52.8862	2.3424	2.70218	13.7062	1.76287	41.8424
54325600	2015-03-28 06:04:49	90.2018	27.5853	3187.37	10.3063	-8.1833	2999.92	0.856494	80.0922	1.94605	1.32245	13.4248	2.66974	31.1191
54325600	2015-03-28 06:05:20	90.2023	27.5853	3279.77	-7.07561	-8.77204	3015.39	0.848588	101.196	1.30364	1.38059	13.4066	3.37319	30.3199
54325600	2015-03-28 06:05:51	90.2027	27.5857	3381.26	-7.90628	-8.33731	3027.39	0.839964	91.3895	1.75698	1.62396	13.685	3.04632	34.4076
54325600	2015-03-28 06:07:24	90.2124	27.5825	3407.62	7.76178	12.0578	3339.55	0.837751	34.7121	1.47491	-1.05417	14.512	1.15707	48.5866
54325600	2015-03-28 06:09:28	90.2153	27.5832	3543.69	-11.1313	4.12201	3425.96	0.82631	50.9842	2.74764	-0.0489959	13.1912	1.69947	35.7193
54325600	2015-03-29 02:06:35	90.2528	27.5592	3835.05	2.23757	12.0846	3864.82	0.803641	0.498267	-0.0896569	0.105305	12.3764	0.0166089	26.9936
54325600	2015-03-29 03:22:01	90.224	27.5253	3167.44	4.68939	-14.3218	3224.26	0.858796	-2.8978	-1.11373	-2.3739	12.8673	-0.0965932	38.6019
54325600	2015-03-29 03:40:37	90.2329	27.5261	3348.46	14.077	-5.15146	3094.91	0.842674	22.4957	2.60112	-1.17751	12.0954	0.749857	29.3682
54325600	2015-03-29 03:41:08	90.2342	27.5256	3380.36	12.6304	-8.47449	3083.41	0.839919	37.5953	1.4497	-1.54974	12.0386	1.25318	26.8527
54325600	2015-03-29 03:41:39	90.235	27.5252	3411.66	-8.66761	-8.15368	3068.92	0.837221	25.2957	1.65507	-2.06095	11.5942	0.843192	27.6286
54325600	2015-03-29 03:45:16	90.2378	27.5414	3453.66	0.420765	12.2328	3466.5	0.83342	31.1997	-4.34704	-0.933486	12.8738	1.03999	28.7919
54325600	2015-03-29 03:45:47	90.2373	27.542	3494.56	1.11475	13.8853	3496.31	0.829914	49.7018	-2.7641	1.33162	11.6402	1.65673	29.4273
54325600	2015-03-29 03:46:18	90.2362	27.5417	3541.67	-12.8323	7.45362	3546.83	0.825899	36.8106	-2.67963	0.440648	11.5602	1.22702	29.1142
54325600	2015-03-29 03:49:55	90.235	27.5409	3670.19	5.89751	9.63895	3537.22	0.814971	12.8094	1.27646	-2.32602	12.7238	0.42698	30.4146
54325600	2015-03-29 05:03:17	90.1719	27.5664	2726.51	-10.743	-2.62881	2202.38	0.895528	60.0988	1.17746	1.52826	13.3117	2.00329	51.0939
54325600	2015-03-29 05:03:48	90.1723	27.566	2805.51	13.4929	1.44436	2236.09	0.888388	55.0967	2.88629	2.1663	12.2214	1.83656	35.8851
54325600	2015-03-29 05:04:19	90.1727	27.5666	2847.4	2.7529	-10.8874	2255.68	0.884605	40.5841	2.07997	1.10184	12.4011	1.3528	40.2267
54325600	2015-03-29 05:05:52	90.1788	27.563	2977.19	6.70087	-12.9827	2538.27	0.873024	95.8943	0.535234	0.140479	13.1852	3.19648	34.3772
54325600	2015-03-29 05:06:23	90.1799	27.5635	3079.78	-6.74931	9.89784	2568.79	0.863935	95.7887	1.00129	-0.348612	12.7757	3.19296	40.3998
54325600	2015-03-29 05:06:54	90.1802	27.5633	3166.78	11.2124	3.34255	2590.2	0.856303	70.203	0.0532337	0.128932	12.8156	2.3401	38.964
54325600	2015-03-29 05:44:06	90.1187	27.5817	3209.69	9.34504	12.2405	3130.69	0.851598	56.3907	-0.0348438	1.7861	12.6787	1.87969	29.7082
54325600	2015-03-29 05:44:37	90.1187	27.5822	3280.49	5.23935	13.6704	3134.38	0.845429	78.7984	0.516132	1.59847	12.6594	2.62661	32.5373
54325600	2015-03-29 05:45:08	90.1187	27.5826	3363.08	9.4402	12.0786	3129.03	0.838277	76.1971	0.993302	0.930318	13.0755	2.5399	30.1852
54325600	2015-03-29 05:45:39	90.119	27.5832	3442.97	10.9998	3.55496	3130.86	0.831403	72.9948	0.706179	0.213351	12.441	2.43316	31.8776
54325600	2015-03-29 05:46:41	90.1193	27.5831	3567.07	-0.528491	-13.8199	3098.83	0.820817	51.7942	1.32814	0.0500404	12.8239	1.72647	43.7504
54325600	2015-03-29 05:47:12	90.1185	27.583	3622.18	-3.49029	11.2406	3154.96	0.81615	42.5056	0.881213	-0.143699	12.6177	1.41685	41.0962
54325600	2015-03-29 05:47:43	90.12	27.5833	3662.96	5.29188	-13.0585	3052.03	0.812701	34.692	0.814124	0.242673	12.8371	1.1564	52.4812
54325600	2015-03-29 05:49:16	90.1132	27.5926	3672.03	6.75151	-12.7192	3550.16	0.81181	1.18968	-0.518946	1.52227	14.473	0.0396562	58.4181
54325600	2015-03-29 06:04:46	90.1615	27.5115	3327.95	0.545207	15.8506	3317.62	0.841846	55.4912	1.52225	1.22267	14.2562	1.84971	33.1608
54325600	2015-03-29 06:05:17	90.1622	27.5121	3383.94	14.4574	1.5476	3321.39	0.836999	13.1912	3.64856	0.468451	12.6632	0.439706	29.3716
54325600	2015-03-29 06:07:52	90.1795	27.5099	3252.94	-11.9497	2.78518	3255.39	0.848366	28.4885	1.40305	4.38494	13.317	0.949616	32.0534
54325600	2015-03-29 06:08:23	90.1801	27.5112	3275.72	-0.332074	-8.68365	3337.66	0.846366	21.6829	2.61546	4.4753	13.154	0.722765	30.6647
54325600	2015-03-29 06:09:25	90.1835	27.5119	3307.89	13.4095	9.83582	3266.48	0.843561	27.3839	2.03012	4.816	12.396	0.912797	30.3524
54325600	2015-03-30 03:41:05	90.1938	27.5133	3585.99	12.1601	6.75432	3493.36	0.82315	22.7966	1.10397	1.22066	11.9926	0.759886	29.4551
54325600	2015-03-30 03:41:36	90.1939	27.5136	3608.99	13.1308	4.07974	3482.16	0.821216	17.8953	1.15405	1.103	11.975	0.596509	26.573
54325600	2015-03-30 03:42:07	90.1943	27.5136	3625.49	12.8907	-1.43225	3509.01	0.819832	13.7029	1.06724	1.48939	12.5537	0.456764	35.4725
54325600	2015-03-30 03:42:38	90.1945	27.5136	3646.49	9.47451	6.94954	3512.45	0.818073	23.7967	0.38284	0.99234	12.0048	0.793223	29.2553
54325600	2015-03-30 03:43:09	90.1945	27.5135	3665.29	4.82628	11.0522	3515.08	0.816501	15.0004	-0.234037	1.01213	11.6079	0.500012	30.6319
54325600	2015-03-30 03:43:40	90.1951	27.5136	3671.58	-11.6073	9.73621	3522.25	0.815972	11.0939	0.0213878	1.08188	12.5339	0.369795	32.649
54325600	2015-03-30 03:45:44	90.1975	27.5128	3717.07	-9.3025	-4.0603	3641.41	0.812349	13.2958	1.13216	0.564023	11.7235	0.443192	30.1669
54325600	2015-03-30 03:46:15	90.1976	27.5129	3735.07	-10.4913	-3.74609	3644.21	0.810984	11.2937	0.711383	0.6869	12.1592	0.376456	29.981
54325600	2015-03-30 03:46:46	90.1979	27.5133	3749.86	-7.6466	-8.25179	3650.69	0.80986	15.6946	0.797918	0.99392	12.0988	0.523155	29.418
54325600	2015-03-30 03:48:19	90.2	27.5134	3801.45	9.97986	10.367	3759.42	0.80596	27.9914	1.16168	1.23583	12.1587	0.933045	25.3114
54325600	2015-03-30 04:02:47	90.2299	27.5405	3659.43	-1.07582	-12.7848	3584.25	0.816579	17.801	1.47148	-1.86538	11.0983	0.593365	26.3124
54325600	2015-03-30 04:04:51	90.2313	27.5464	3702.65	2.13743	11.5438	3697.95	0.812979	18.1892	0.953203	-0.56168	12.7952	0.606307	26.7701
54325600	2015-03-30 04:05:53	90.2326	27.5475	3747.83	-0.713833	11.7383	3730.82	0.809582	32.8909	1.47266	0.477401	11.8087	1.09636	25.7365
54325600	2015-03-30 04:06:24	90.2331	27.5478	3779.32	-8.82762	-2.92629	3743.41	0.807227	25.9968	2.3502	0.00151241	11.8227	0.866561	24.9645
54325600	2015-03-30 04:08:59	90.2354	27.5553	3866.23	3.55416	-10.4522	3948.33	0.800702	42.1958	2.01073	0.606614	11.413	1.40653	22.6243
54325600	2015-03-30 04:09:30	90.2353	27.5552	3910.23	-7.44594	4.55751	3941.99	0.797448	43.9982	1.79301	-1.18086	12.0784	1.46661	26.1888
54325600	2015-03-30 04:23:27	90.2004	27.5564	3395.89	-3.89842	10.0611	3419.27	0.838485	46.5974	1.45703	0.345971	10.988	1.55325	23.5958
54325600	2015-03-30 04:23:58	90.2011	27.5565	3435.48	14.3316	2.20329	3487	0.835117	36.5928	2.5344	-0.0751203	11.2609	1.21976	24.3705
54325600	2015-03-30 04:24:29	90.2021	27.5565	3477.58	10.7698	-8.35392	3543.34	0.83155	48.9932	3.00163	0.171047	12.3885	1.63311	27.4994
54325600	2015-03-30 04:25:00	90.203	27.5568	3536.17	2.48484	-11.4638	3581.75	0.826602	60.2864	2.28115	0.367947	12.7052	2.00955	30.2171
54325600	2015-03-30 04:25:31	90.2037	27.5571	3597.66	-8.66832	-6.45882	3627.34	0.821433	51.689	2.70107	0.466812	12.8755	1.72297	30.6527
54325600	2015-03-30 04:40:30	90.2171	27.5841	3881.36	11.0775	-7.25167	3617.34	0.799222	68.3888	2.65124	1.02342	11.7622	2.27963	31.8246
54325600	2015-03-30 04:41:01	90.2174	27.5842	3938.46	12.8977	7.75583	3636.83	0.795051	45.4013	2.83631	1.32922	12.3182	1.51338	35.48
54325600	2015-03-30 04:42:03	90.2197	27.5849	4037.13	-7.28498	10.4272	3703.13	0.787875	52.9954	2.70035	1.9785	13.2717	1.76651	42.764
54325600	2015-03-30 04:45:09	90.2357	27.5813	4099.44	11.9145	-10.1472	3935.75	0.783358	73.9913	4.8613	-0.74613	12.4863	2.46638	31.0465
54325600	2015-03-30 04:45:40	90.2374	27.581	4173.73	15.048	-9.12778	3866.95	0.778005	51.1906	5.19897	-0.138168	12.9136	1.70635	36.7905
54325600	2015-03-30 04:46:11	90.2385	27.5806	4201.62	-5.32506	3.60398	3797.78	0.775999	33.2942	4.84413	0.0708495	13.061	1.10981	42.0047
54325600	2015-03-30 05:01:10	90.2655	27.5041	3136.99	2.30904	9.91467	3093.9	0.861055	32.6083	-0.45463	-1.63449	11.7099	1.08694	36.3223
54325600	2015-03-30 05:02:43	90.2652	27.5033	3218.4	10.8349	3.64003	3053.64	0.854007	36.1151	0.629516	-2.82118	11.3296	1.20384	35.4763
54325600	2015-03-30 05:04:16	90.2656	27.5027	3352.6	6.83887	8.95783	3027.06	0.842478	66.2084	1.60087	-2.31469	12.5425	2.20695	36.1449
54325600	2015-03-30 05:04:47	90.2659	27.5021	3418.61	12.8328	2.73004	2988.4	0.836857	59.1999	1.767	-1.76126	12.6651	1.97333	28.772
54325600	2015-03-30 05:07:53	90.253	27.4989	3533.88	8.97429	-8.77295	3405.93	0.826624	50.4884	0.892286	-0.0937358	11.38	1.68295	32.5844
54325600	2015-03-30 05:23:54	90.1662	27.4792	3143.8	10.2682	-8.94808	2889.65	0.860234	22.2036	2.12184	-1.40992	11.8932	0.740121	32.0354
54325600	2015-03-30 05:28:33	90.1649	27.4829	3125.66	13.8479	-3.00414	3036.39	0.861739	-2.10176	2.7222	-1.61118	11.3686	-0.0700588	36.8408
54325600	2015-03-30 05:43:32	90.1904	27.4702	2892.9	-12.5467	2.32314	2921.08	0.882448	16.5946	-0.503549	3.43014	12.2483	0.553153	24.1464
54325600	2015-03-30 06:02:39	90.1867	27.4793	3307.81	-8.39356	-3.10654	3049.89	0.845831	80.2891	-0.816434	4.63506	11.2514	2.6763	24.9754
54325600	2015-03-30 06:03:10	90.1859	27.4804	3390.6	-11.0285	3.66014	3135.21	0.83873	81.6945	-0.150691	3.68927	11.3792	2.72315	25.7584
54325600	2015-04-20 01:44:49	90.241	27.536	3399.29	-6.41191	12.1974	3367.11	0.838569	22.0926	-0.846616	1.08384	12.5265	0.73642	35.7167
54325600	2015-04-20 01:45:51	90.2405	27.536	3435.7	6.45673	-8.73214	3391.61	0.835405	18.3957	-0.185711	1.84491	11.6611	0.61319	27.4868
54325600	2015-04-20 01:46:53	90.2393	27.5369	3476.8	11.668	9.63201	3415.65	0.831846	-2.50115	0.479983	2.42535	12.5315	-0.0833717	31.945
54325600	2015-04-20 01:47:55	90.2376	27.5393	3513.18	11.8206	-5.43439	3481.04	0.828699	26.5007	0.40299	0.901597	12.8412	0.883358	27.3963
54325600	2015-04-20 01:48:26	90.2375	27.5389	3557.09	3.2843	-10.8644	3499.49	0.824936	49.2025	0.143741	1.05839	12.0813	1.64008	27.5622
54325600	2015-04-20 01:48:57	90.2371	27.539	3603.89	-10.8987	-0.496812	3508.31	0.820939	38.7984	0.790321	1.6555	12.0863	1.29328	26.1747
54325600	2015-04-20 01:49:28	90.2372	27.5398	3642.48	7.64855	10.5119	3474.33	0.817651	33.8862	0.141853	2.42001	11.8561	1.12954	23.8788
54325600	2015-04-20 02:02:23	90.2185	27.5159	3648.58	-8.75425	6.52759	3559.12	0.816898	19.707	-0.653219	-1.26866	12.3455	0.656901	33.9741
54325600	2015-04-20 02:02:54	90.2181	27.5158	3680.09	-4.96923	10.6033	3561.3	0.814223	38.6055	-0.48257	-0.556245	12.1701	1.28685	31.5738
54325600	2015-04-20 02:03:25	90.2181	27.5157	3725.89	6.25413	7.63562	3555.4	0.810377	28.707	-0.927862	-1.45833	12.2933	0.956899	37.555
54325600	2015-04-20 02:03:56	90.2173	27.516	3755.89	-9.95802	-9.58281	3620.43	0.8079	57.2882	-0.196782	-0.975992	13.1291	1.90961	40.7424
54325600	2015-04-20 02:04:27	90.218	27.516	3826.18	-8.20081	8.45667	3591.68	0.802132	74.1029	-0.772947	-2.3809	13.2542	2.4701	35.0609
54325600	2015-04-20 02:04:58	90.2181	27.5157	3903.19	1.8235	11.2836	3559.14	0.795852	69.9024	0.503305	-1.42461	13.0286	2.33008	33.9545
54325600	2015-04-20 03:21:26	90.3119	27.6045	3698.59	-14.3611	5.69755	3358.13	0.810479	39.8945	-1.41071	0.129509	13.8084	1.32982	41.5605
54325600	2015-04-20 03:41:35	90.2339	27.5346	3706.96	10.4905	2.99622	3450.45	0.809637	73.898	-1.07404	1.0649	12.434	2.46327	38.7817
54325600	2015-04-20 03:44:41	90.2166	27.5321	3701.12	9.85349	7.22752	3217.71	0.810069	42.1068	-1.08692	-0.0422839	13.03	1.40356	37.9429
54325600	2015-04-20 03:45:12	90.2159	27.5329	3734.42	-14.9284	-2.06087	3246.9	0.80739	18.2899	-1.57911	0.12634	13.559	0.609662	50.1877
54325600	2015-04-20 05:04:46	90.2234	27.6322	3162.69	10.2569	10.1784	3053.04	0.853586	105.885	2.9431	1.53613	11.822	3.52949	27.6178
54325600	2015-04-20 05:05:17	90.2243	27.6329	3259.38	-9.89569	6.37245	3007.1	0.845143	83.3952	2.16229	1.5886	12.7064	2.77984	32.9232
54325600	2015-04-20 05:06:50	90.2283	27.6296	3550.08	7.61794	-12.2435	3233.15	0.820201	122.295	2.69404	-0.12222	14.89	4.07651	39.8724
54325600	2015-04-20 05:07:21	90.2287	27.6296	3670.47	-0.421599	-15.7844	3218.48	0.810037	96.0894	2.08961	-0.343277	14.161	3.20298	41.7857
54325600	2015-04-20 05:07:52	90.23	27.6298	3758.46	0.897158	13.0592	3166.12	0.803093	100.196	1.4897	-1.26062	14.4746	3.33987	39.004
54325600	2015-04-20 05:48:41	90.522	27.5983	2865.7	14.1018	4.55749	2869.32	0.879371	17.2944	2.34899	0.631126	13.833	0.576479	38.0218
54325600	2015-04-20 06:02:07	90.515	27.5998	2523.58	-7.58654	2.80936	2527.49	0.910566	-28.7008	5.37103	1.17865	12.7575	-0.956693	38.4488
54325600	2015-04-20 06:07:17	90.5033	27.6037	2382.64	-1.46255	-11.215	2325.26	0.923567	23.1944	-0.594315	1.93148	12.4826	0.773147	28.9432
54325600	2015-04-20 06:15:33	90.4897	27.5958	2758.9	0.88116	-10.0314	2686.18	0.888562	56.4996	-3.69231	2.50156	12.5017	1.88332	35.2256
54325600	2015-04-20 06:16:04	90.4879	27.5965	2818.6	7.58984	10.1826	2743.63	0.883086	49.7987	-2.55791	2.92602	12.9868	1.65996	33.2636
54325600	2015-04-20 06:17:37	90.4849	27.591	2821.79	-9.01264	-7.55446	2785.8	0.88283	93.2926	1.41432	2.0556	13.1975	3.10975	32.827
54325600	2015-04-20 06:19:41	90.4888	27.5941	3165.53	-10.8629	5.66211	2778.15	0.851986	128.19	2.83444	0.647138	13.7343	4.273	31.2991
54325600	2015-04-20 07:06:42	90.6277	27.604	3697.71	12.8501	6.38724	3186.01	0.806104	126.594	2.48738	1.18659	13.7765	4.21981	37.5819
54325600	2015-04-20 07:07:13	90.6286	27.6047	3826.3	17.0523	-3.08971	3167.78	0.796613	121.789	1.37793	1.67151	14.7705	4.05962	39.5117
54325600	2015-04-20 07:07:44	90.6293	27.6059	3951.89	-11.4719	-4.54666	3122.63	0.787456	122.694	1.45228	2.17403	14.3015	4.0898	44.372
54325600	2015-04-20 07:08:15	90.6304	27.6056	4078.59	7.13657	13.6917	3091.06	0.7783	114.099	1.14735	1.32279	14.0048	3.80329	40.1741
54325600	2015-04-20 07:08:46	90.6303	27.6063	4198.18	14.0315	-2.54237	3092.66	0.769719	111.79	0.0597377	-0.371191	14.3015	3.72634	44.2597
54325600	2015-04-20 07:41:50	90.8392	27.5849	3488.4	0.208723	18.1188	3529.05	0.82341	54.291	4.54991	2.33839	14.8693	1.8097	33.5302
54325600	2015-04-20 07:49:35	90.8879	27.5531	3097.16	11.3928	3.53973	3097.76	0.857064	32.7925	-1.16175	2.2047	13.231	1.09308	24.8619
54325600	2015-04-20 08:00:57	90.8777	27.5361	3137.7	-16.7379	4.71743	3099.12	0.853543	-18.2162	-3.35721	0.342637	13.8048	-0.607207	38.0992
54325600	2015-04-20 08:01:28	90.8771	27.5368	3131.59	9.61775	4.11224	3159.84	0.854051	8.99792	-3.21027	-1.72216	13.9076	0.299931	30.4952
54325600	2015-04-20 08:04:34	90.8626	27.5421	3066.87	-15.0189	-3.31312	3034.54	0.859539	37.2005	-3.90436	-0.458632	13.3051	1.24002	24.3868
54325600	2015-04-20 08:06:38	90.861	27.5493	3112.89	-10.8673	-10.2229	3040.4	0.855389	33.0891	-3.48407	3.00155	13.7876	1.10297	31.3585
54325600	2015-04-20 08:07:09	90.8599	27.55	3172.57	0.15804	13.7191	3045.72	0.850223	64.7865	-3.66327	2.79633	13.2956	2.15955	27.5582
54325600	2015-04-20 08:07:40	90.859	27.551	3231.96	10.1787	6.94086	2997.1	0.845106	48.2906	-3.60299	1.82759	12.9493	1.60969	32.9468
54325600	2015-04-20 08:08:11	90.8583	27.5513	3272.25	-0.527454	13.92	2989.42	0.841648	28.6936	-1.62722	0.766214	13.2373	0.956455	34.468
54325600	2015-04-20 08:21:06	90.8478	27.5474	3972.85	-10.392	5.87954	2920.9	0.785528	92.9901	3.60035	2.64295	13.7503	3.09967	34.6343
54325600	2015-04-20 09:02:26	90.6032	27.5566	3554.48	14.1784	5.30956	3545.56	0.816563	14.2886	2.54644	5.09135	13.2776	0.476286	29.8339
54325600	2015-04-20 09:05:01	90.6113	27.5537	3652.72	-4.26723	13.7427	3678.62	0.808415	32.8917	2.27514	3.60246	13.5187	1.09639	28.9381
54325600	2015-04-20 09:09:40	90.6079	27.5616	3969.42	-2.53497	-7.54556	3756.61	0.784727	61.8812	3.81832	3.92558	13.5	2.06271	33.9681
54325600	2015-04-20 09:25:41	90.5078	27.5663	3599.5	-12.716	-2.65418	2567.36	0.812219	32.9086	0.400505	-0.5054	13.2771	1.09695	36.1894
54325600	2015-04-20 09:26:12	90.5077	27.5662	3639.6	-12.8267	-0.584699	2575.79	0.808886	40.2997	1.2123	-0.129666	13.1194	1.34332	32.2217
54325600	2015-04-20 09:26:43	90.5077	27.5662	3679	-12.2708	1.98304	2574.2	0.805634	31.0026	1.06424	-1.07155	13.5706	1.03342	34.7736
54325600	2015-04-20 09:27:14	90.508	27.5655	3708.01	2.13748	12.3362	2595.38	0.80341	40.9072	0.506747	-0.994173	13.3104	1.36357	34.5064
54325600	2015-04-20 09:27:45	90.508	27.5653	3747.31	1.70805	12.3727	2601.87	0.800523	26.8085	0.503032	-1.68216	13.5088	0.893618	35.2708
54325600	2015-04-20 09:43:46	90.4683	27.5864	3094.64	12.1665	-5.09435	2946.35	0.8544	-6.90475	2.1879	2.61075	13.9705	-0.230158	47.2567
54325600	2015-04-20 09:47:54	90.4672	27.5827	2812	14.7681	4.03732	2649.6	0.879648	-37.8063	2.29372	0.810424	13.0436	-1.26021	48.9384
54325600	2015-04-21 02:00:47	90.4583	27.5986	2839.16	3.33137	-8.22064	2738.21	0.881912	44.1987	0.605792	1.31771	11.1975	1.47329	30.1011
54325600	2015-04-21 02:01:18	90.4576	27.5986	2891.16	4.55415	10.429	2769.88	0.877302	55.105	0.944502	0.631878	11.722	1.83683	36.3676
54325600	2015-04-21 02:02:20	90.4576	27.5992	2995.56	-3.1572	12.0947	2817.11	0.868098	46.5972	0.71144	1.15658	11.5892	1.55324	27.3254
54325600	2015-04-21 02:02:51	90.4572	27.5998	3054.35	-5.7602	9.83769	2866.74	0.862946	63.4978	0.789565	0.631452	11.6804	2.11659	30.6028
54325600	2015-04-21 02:08:01	90.4241	27.5856	2817.72	-10.7321	-5.4353	2792.95	0.883768	40.7032	-1.09375	1.14791	11.1604	1.35677	27.0552
54325600	2015-04-21 02:09:03	90.4234	27.5858	2906.32	14.2206	4.9577	2781.2	0.875912	34.8969	0.435237	1.18793	12.0304	1.16323	31.884
54325600	2015-04-21 02:23:31	90.4198	27.5791	2926.42	-8.01928	-9.06096	2877.67	0.873928	41.6996	-1.74886	-0.0361239	11.7664	1.38999	31.6023
54325600	2015-04-21 02:24:02	90.4196	27.5793	2972.02	-13.8102	-1.74464	2878.96	0.869911	47.695	-1.27748	0.795583	12.8694	1.58983	36.4687
54325600	2015-04-21 02:24:33	90.4198	27.5788	3023.73	3.88935	10.503	2877.05	0.865377	48.6144	-1.47607	-0.455351	12.7177	1.62048	36.6545
54325600	2015-04-21 02:25:04	90.4185	27.5786	3066.24	6.56632	-9.55048	2856.12	0.861663	38.9999	-1.64948	-0.0327752	12.5693	1.3	40.6283
54325600	2015-04-21 02:42:07	90.3496	27.5792	3174.05	5.88513	-5.7531	3108.1	0.852152	48.7011	-2.04285	2.30829	11.5847	1.62337	24.3775
54325600	2015-04-21 02:42:38	90.3487	27.5791	3233.55	-8.69142	-6.1721	3129.02	0.847059	44.4023	-2.48241	2.55671	12.0484	1.48008	27.7839
54325600	2015-04-21 02:44:42	90.3481	27.5786	3202.06	8.12738	-3.29523	3161.76	0.849715	30.5015	-2.50569	0.349178	11.0535	1.01672	26.1945
54325600	2015-04-21 02:45:44	90.3469	27.5784	3297.27	-9.65669	-6.69409	3198.32	0.841591	54.1957	-0.364839	1.76777	12.0865	1.80652	31.6253
54325600	2015-04-21 02:46:15	90.3467	27.5792	3345.96	-6.64821	-7.8671	3176.88	0.837454	34.6956	-1.75425	2.14371	11.4751	1.15652	26.6953
54325600	2015-04-21 02:46:46	90.3458	27.5797	3385.56	-12.2248	4.21173	3157.19	0.8341	48.0989	-0.960134	2.42866	11.2759	1.6033	25.1191
54325600	2015-04-21 02:49:52	90.3281	27.5717	3317.76	-11.2421	1.94994	3221.7	0.83984	34.2989	-0.021856	-0.263081	11.8013	1.1433	30.1773
54325600	2015-04-21 05:04:43	90.2625	27.5227	3261.9	-7.19638	-9.57771	3174.32	0.842644	113.296	-2.40422	2.78701	12.8673	3.77654	31.0327
54325600	2015-04-21 05:05:45	90.2607	27.5231	3457.5	-13.6833	-3.6818	3254.47	0.826126	80.9898	-3.31597	2.33662	12.78	2.69966	39.9143
54325600	2015-04-21 05:06:47	90.2563	27.5263	3579.39	7.13575	-6.51127	3240.6	0.815926	65.5811	-2.52808	3.59112	14.459	2.18604	50.4658
54325600	2015-04-21 05:07:18	90.2548	27.5275	3664.09	-3.41183	16.0514	3315.37	0.808906	87.198	-0.960022	2.91612	13.5109	2.9066	42.8102
54325600	2015-04-21 05:07:49	90.2556	27.5285	3740.57	-1.00091	-10.4522	3242.36	0.802902	74.0837	0.201617	2.07075	13.0775	2.46946	42.8729
54325600	2015-04-21 05:08:20	90.2546	27.5292	3820.37	3.63443	14.8415	3318.12	0.796759	75.602	0.656645	1.98127	13.453	2.52007	49.3807
54325600	2015-04-21 05:22:17	90.2303	27.5192	3575.56	2.55777	-9.64667	3402.33	0.816048	78.8894	-1.70402	2.5701	12.8702	2.62965	38.7569
54325600	2015-04-21 05:23:50	90.2303	27.5195	3825.35	1.79531	-11.3995	3400.02	0.796252	87.0883	-0.0702673	-0.400297	12.6442	2.90294	41.2274
54325600	2015-04-21 06:07:45	90.1566	27.524	3460.16	14.3779	9.56711	3335.38	0.824914	71.9002	2.13029	1.9827	14.7863	2.39667	40.5331
54325600	2015-04-21 06:08:16	90.1568	27.5239	3530.06	-5.69034	13.315	3327.47	0.819071	60.1977	1.01964	1.13501	13.3625	2.00659	40.812
54325600	2015-04-21 06:08:47	90.1571	27.5247	3588.85	-4.07041	-11.2567	3298.84	0.814171	66.0938	0.88075	1.61248	13.6607	2.20313	36.4637
54325600	2015-04-21 06:09:18	90.1568	27.5252	3675.65	9.27306	-8.08086	3294.81	0.806992	86.3951	0.52759	2.06319	12.9992	2.87984	34.5887
54325600	2015-04-21 06:09:49	90.1566	27.5257	3772.05	12.6211	2.98815	3289.33	0.799664	93.0957	1.40642	2.62805	12.3501	3.10319	34.9532
54325600	2015-04-21 06:10:51	90.1572	27.5262	3956.14	-8.45007	-9.54771	3248.33	0.78585	84.8831	0.0252944	3.75283	13.5284	2.82944	43.51
54325600	2015-04-21 06:11:22	90.1567	27.5275	4046.03	13.5232	7.71665	3196.16	0.779157	87.7044	-0.570737	3.15056	13.5294	2.92348	42.8722
54325600	2015-06-17 06:40:33	99.2848	34.9789	4375.97	7.42021	-17.7299	4026.28	0.751048	10.9972	2.02955	-4.09037	13.7271	0.366574	39.5619
54325600	2015-06-17 06:46:14	99.2858	35.0067	4047.24	7.07398	7.34839	4084.95	0.77658	35.0975	1.6805	-4.75226	12.5922	1.16992	26.4513
54325600	2015-06-17 06:46:45	99.2868	35.0057	4085.03	9.01628	-14.8701	4096.67	0.773565	23.893	1.14069	-4.7384	12.6863	0.796433	25.5499
54325600	2015-06-17 06:47:47	99.2866	35.0071	4095.94	7.89316	7.83278	4077.46	0.772696	16.6952	1.43471	-4.95603	13.3096	0.556506	33.2298
54325600	2015-06-17 06:49:20	99.2877	35.0054	4113.93	8.19358	7.24906	4094.26	0.771258	35.1949	2.26146	-5.30878	13.1464	1.17316	28.507
54325600	2015-06-17 06:49:51	99.2888	35.0042	4140.73	14.3537	-7.00079	4117.69	0.769133	15.495	1.53694	-4.45696	12.9784	0.5165	30.0856
54325600	2015-06-18 10:04:35	99.3664	35.0211	4210.38	3.84827	8.29038	4210.99	0.758234	47.6973	-1.34144	-4.47448	14.1963	1.58991	33.3034
54325600	2015-06-18 10:05:06	99.3661	35.02	4262.28	10.8131	1.78817	4246.01	0.754159	31.3924	-0.632124	-4.96381	13.0234	1.04641	30.136
54325600	2015-06-18 10:06:39	99.3662	35.0212	4324.68	14.4415	-7.66578	4205.79	0.749332	30.9022	0.602293	-3.02041	13.991	1.03007	46.3704
54325600	2015-06-18 10:07:10	99.3664	35.0216	4366.49	-11.9607	-2.35311	4200.05	0.746363	41.5972	1.13051	-2.89172	13.5805	1.38657	37.8059
54325600	2015-06-18 10:07:41	99.3675	35.0206	4414.58	-7.10811	4.92923	4246.25	0.742949	50.8915	-0.0450041	-4.88694	12.6194	1.69638	33.8352
54325600	2015-06-18 10:08:43	99.3662	35.0184	4533.27	-6.79467	-13.6638	4295.1	0.734554	47.9982	0.454998	-3.69092	13.633	1.59994	49.7832
54325600	2015-06-18 10:09:45	99.3664	35.0136	4653.65	3.02588	-19.2132	4333.89	0.726094	74.998	-0.466898	-4.97917	13.6631	2.49993	46.5857
54325600	2015-06-20 02:04:30	99.3365	35.1669	4625.29	9.32877	11.6567	4383.86	0.740073	71.9997	-0.322158	-0.291705	14.4853	2.39999	36.8222
54325600	2015-06-20 03:22:00	99.2982	35.2276	4752.97	16.375	1.94391	4252.74	0.728692	48.0984	3.44259	-0.33486	13.8189	1.60328	38.084
54325600	2015-06-20 03:22:31	99.2988	35.2273	4796.07	0.275714	12.0568	4268.43	0.725638	25.7971	3.74945	-0.405717	13.5298	0.859904	42.0004
54325600	2015-06-20 03:27:10	99.3128	35.2492	4541.97	-8.92541	-1.96891	4594.89	0.743554	29.4024	3.13568	3.12767	13.4993	0.980079	28.2084
54325600	2015-06-20 03:27:41	99.3132	35.25	4561.65	4.99349	14.4939	4636.39	0.741978	11.4749	1.76076	1.91186	13.3204	0.382498	29.1787
54325600	2015-06-20 06:43:30	99.3646	35.2042	4563.47	-1.10386	-11.5273	4114.01	0.736418	38.7031	-0.158487	1.41284	12.5615	1.2901	37.0317
54325600	2015-06-20 06:44:01	99.3649	35.2045	4606.97	-9.60231	10.3659	4137.39	0.733621	37.6973	-0.496876	1.56752	12.8926	1.25658	43.2728
54325600	2015-06-20 06:48:09	99.3695	35.221	4756.45	10.1687	-11.4051	4406.52	0.724081	89.505	1.98955	2.06134	14.3128	2.9835	37.1741
54325600	2015-06-20 06:48:40	99.3694	35.2215	4859.75	15.1111	10.3043	4415.06	0.717522	99.7991	2.98415	0.726541	14.2362	3.32664	42.2003
54325600	2015-06-20 07:05:12	99.3603	35.3237	5267.73	12.7802	12.1152	4559.55	0.691353	107.197	5.17886	0.671497	13.6054	3.57324	42.4358
54325600	2015-06-20 07:05:43	99.3632	35.3234	5372.82	-10.2583	3.5342	4511.23	0.684599	102.2	5.41437	0.872769	14.635	3.40666	40.3944
54325600	2015-06-20 07:26:54	99.4013	35.4597	4846.69	8.97086	12.6279	4623.51	0.718717	22.0959	4.93341	-0.391678	14.1143	0.736531	40.6339
54325600	2015-06-20 07:27:25	99.4037	35.459	4872.59	-6.04158	-4.61079	4553.96	0.717058	35.302	5.36808	-0.0924999	13.949	1.17673	46.043
54325600	2015-06-20 07:27:56	99.4056	35.4603	4914.7	16.0837	6.23522	4486.29	0.714377	59.5021	3.41277	-0.335662	13.9569	1.9834	38.8127
54325600	2015-06-20 07:28:27	99.4073	35.4604	5013.7	15.0439	10.0103	4447.74	0.708089	110.497	3.9568	0.325122	13.8094	3.68322	37.906
54325600	2015-06-20 07:28:58	99.4094	35.4596	5112.79	-7.49936	-6.43227	4495.58	0.70162	90.8007	3.42231	-0.349874	12.9299	3.02669	44.5911
54325600	2015-06-20 07:29:29	99.4101	35.4604	5212.09	15.7809	4.31421	4438.73	0.695116	97.3983	2.53643	-1.19461	13.7482	3.24661	43.7207
54325600	2015-06-20 08:03:35	99.4948	35.711	4304.1	-13.1265	0.302467	4133.76	0.75499	43.0038	-0.248709	-1.14026	13.9359	1.43346	45.1496
54325600	2015-06-20 08:05:08	99.4945	35.7103	4519.8	10.0045	-3.53296	4133.37	0.740537	91.3999	-0.254588	0.190983	13.0261	3.04666	38.7212
54325600	2015-06-20 08:05:39	99.4949	35.7098	4632.5	-5.12099	11.6108	4132.7	0.733138	117.797	-0.485538	0.0799786	12.9957	3.92657	37.3092
54325600	2015-06-20 08:06:10	99.495	35.7098	4739.2	-12.0233	-3.8348	4131.44	0.726181	85.2025	-0.557154	0.210454	13.1588	2.84008	40.3005
54325600	2015-06-20 08:06:41	99.4949	35.7105	4827.4	13.3501	5.52978	4120.98	0.720464	86.5019	1.26979	0.832596	13.6096	2.8834	41.0804
54325600	2015-06-20 08:07:12	99.4957	35.7102	4918.8	-7.45477	12.4019	4125.35	0.71457	97.7988	1.10138	1.04872	13.9763	3.25996	41.7922
54325600	2015-06-21 03:03:52	99.6495	35.9395	4660.85	-3.52479	-7.51438	4703.06	0.724977	32.0069	2.48661	4.73026	12.9537	1.0669	36.027
54325600	2015-06-21 03:43:39	99.6552	36.1958	3559.16	10.851	4.34887	3475.87	0.803784	28.9018	-1.45082	0.213229	12.6144	0.963395	33.2719
54325600	2015-06-21 03:44:41	99.6554	36.197	3632.96	-11.5105	11.0846	3481.6	0.797599	41.4995	-1.39112	0.375627	13.35	1.38332	40.5055
54325600	2015-06-21 03:45:43	99.6547	36.1972	3717.17	7.74649	-6.90915	3501.36	0.791312	31.5049	-0.0934399	0.159417	12.3108	1.05016	34.9582
54325600	2015-06-21 04:08:58	99.628	36.3138	3211.99	-14.4018	7.71897	3120.2	0.832559	35.1006	-3.65233	1.18497	12.7162	1.17002	34.5272
54325600	2015-06-21 04:09:29	99.627	36.3143	3262.59	-18.979	-1.08435	3129.91	0.828219	48.1033	-3.94877	1.96173	12.6225	1.60344	36.8458
54325600	2015-06-23 07:04:01	99.7436	36.7741	4150.79	0.331954	14.5162	3254.2	0.765171	97.6009	5.39596	1.86079	13.8189	3.25336	35.6554
54325600	2015-06-23 07:04:32	99.7446	36.7741	4243.9	10.3441	15.2896	3245.16	0.75861	76.8021	4.24697	0.816054	14.5756	2.56007	37.7682
54325600	2015-06-23 07:48:58	99.4615	36.9334	4029.49	1.81608	14.3556	3748.73	0.771985	53.6014	3.56947	1.28896	13.7705	1.78671	38.8446
54325600	2015-06-23 07:49:29	99.461	36.9335	4088.19	12.9331	-5.5913	3744.4	0.7679	38.0986	2.94458	3.34383	13.8756	1.26995	42.0704
54325600	2015-06-23 08:01:53	99.4495	37.0031	3764.91	-10.2649	-7.11568	3318.98	0.790402	46.3979	-0.329053	2.66202	13.1418	1.5466	36.0582
54325600	2015-06-23 08:07:34	99.4206	37.036	3681.6	-7.94408	8.00812	3524.11	0.796139	76.5005	2.88754	0.651118	12.9076	2.55002	30.98
54325600	2015-06-23 08:28:14	99.5296	37.1639	3458.93	8.00823	12.1359	3266.9	0.81487	48.5022	2.07088	0.425291	12.3341	1.61674	33.0044
54325600	2015-06-23 08:28:45	99.5306	37.1638	3519.14	13.3262	4.99043	3270.54	0.809792	68.701	2.78006	-0.552935	12.7215	2.29003	36.733
54325600	2015-06-23 08:29:16	99.5315	37.1643	3599.14	7.95971	-14.2015	3267.77	0.803089	76.3999	3.86059	-1.13328	13.5092	2.54666	38.7435
54325600	2015-06-24 04:44:28	99.4941	37.3159	3486.61	7.96884	-2.01643	3392.32	0.816109	31.8927	-4.26846	4.73247	12.7941	1.06309	38.4895
54325600	2015-06-24 04:44:59	99.4928	37.318	3498.3	-19.0585	-2.40765	3395.11	0.81511	19.7959	-5.41007	4.07079	13.801	0.659863	47.7785
54325600	2015-06-24 04:45:30	99.4916	37.3181	3534.2	5.73547	11.3199	3402	0.81206	32.8964	-4.66625	4.14015	13.1033	1.09655	39.0529
54325600	2015-06-24 04:46:01	99.4892	37.3191	3563.8	4.23363	-6.00823	3422.06	0.809546	30.4949	-6.14278	4.82802	13.6083	1.0165	34.907
54325600	2015-06-24 04:46:32	99.4872	37.32	3608.79	4.0223	-7.37436	3435.07	0.805747	32.8943	-4.78332	4.71759	13.2249	1.09648	33.4339
54325600	2015-06-24 04:49:38	99.4973	37.3271	3615.09	-12.6514	-7.73762	3469.13	0.805232	44.9953	-3.92307	3.44481	14.133	1.49984	32.6974
54325600	2015-06-24 05:01:31	99.5336	37.3862	3603.1	-11.9114	15.4897	3488.95	0.806379	25.9941	-4.73156	5.88215	13.0892	0.866469	29.0012
54325600	2015-06-24 05:02:02	99.5321	37.3875	3633.19	-12.3551	15.6893	3492.75	0.803836	26.7963	-5.07678	5.95627	13.381	0.893211	36.5345
54325600	2015-06-24 05:03:04	99.5283	37.3912	3667.38	8.77923	12.6646	3538.13	0.801166	10.4953	-4.41112	6.59192	13.9456	0.349845	41.9066
54325600	2015-06-24 05:03:35	99.5272	37.3922	3682.78	-17.597	11.3318	3558.58	0.799996	17.6965	-4.04129	6.30252	13.6451	0.589885	39.8284
54325600	2015-06-24 05:04:06	99.5268	37.3938	3700.47	-10.6137	-5.22487	3546.18	0.79866	12.2947	-4.29741	6.5331	13.4829	0.409825	37.8584
54325600	2015-06-24 05:05:08	99.5256	37.3974	3733.26	-10.349	14.8129	3559.24	0.796188	22.2951	-2.81408	5.91922	12.7474	0.74317	34.7057
54325600	2015-06-30 03:20:59	98.6725	38.5334	4919.47	-11.59	-1.87094	4402.92	0.711691	42.4005	2.0924	-1.46523	13.4797	1.41335	39.4631
54325600	2015-06-30 04:41:35	98.7437	38.3999	4728.31	2.36987	-12.2835	3970.92	0.723995	47.3036	2.94867	0.756437	12.7983	1.57679	39.2635
54325600	2015-06-30 04:46:45	98.7821	38.3757	4768.68	6.95578	13.7284	4027.6	0.721084	85.6028	5.10654	1.30311	12.8643	2.85343	33.2876
54325600	2015-06-30 04:47:16	98.7834	38.3753	4851.38	17.412	-4.83204	4034.45	0.715352	71.3018	4.70257	1.01517	13.3036	2.37673	38.1088
54325600	2015-06-30 04:48:18	98.79	38.3725	5024.99	15.0491	2.13645	4034.99	0.703419	107.701	3.45204	-1.3468	13.6541	3.59003	38.6312
54325600	2015-06-30 05:01:13	98.8987	38.274	4802.35	13.5365	-13.2328	4340.18	0.718329	112.1	2.27344	-2.83666	13.5871	3.73668	36.0546
54325600	2015-06-30 05:01:44	98.8994	38.2733	4905.75	15.4251	-1.71385	4311.08	0.711199	82.5006	1.47703	-3.46694	14.2368	2.75002	34.2313
54325600	2015-06-30 05:02:15	98.9001	38.2715	4995.15	14.4249	0.385286	4280.67	0.70507	96.4008	1.11682	-4.16244	14.109	3.21336	37.4629
54325600	2015-06-30 05:02:46	98.9012	38.2702	5077.05	0.14629	12.6992	4279.05	0.699464	72.3022	2.64723	-4.27122	14.3605	2.41007	41.4776
54325600	2015-06-30 05:21:22	98.9484	38.1408	4731.74	15.8773	-10.653	4476.78	0.722909	61.1016	2.93328	-4.79032	14.2264	2.03672	38.2679
54325600	2015-06-30 05:21:53	98.9495	38.1396	4802.15	7.3447	-15.9832	4489.57	0.718011	67.5021	2.78621	-4.35274	13.14	2.25007	33.5333
54325600	2015-06-30 05:22:24	98.951	38.1382	4871.05	-10.7947	-0.739694	4505.21	0.71324	77.5024	2.16429	-3.81601	14.0841	2.58341	35.5314
54325600	2015-06-30 05:27:03	98.9319	38.1049	4827.52	3.6897	11.1241	4221.22	0.716141	88.7015	1.529	-1.65727	13.2906	2.95672	31.6722
54325600	2015-06-30 05:27:34	98.9324	38.1044	4921.42	12.1776	6.76403	4216.33	0.709659	90.1996	1.31048	-1.09042	13.3662	3.00665	39.0304
54325600	2015-06-30 05:46:10	98.8137	38.036	4300.41	-2.26863	-14.7566	3990.08	0.752598	65.4003	0.201384	-1.43756	13.4551	2.18001	38.7112
54325600	2015-06-30 05:46:41	98.8145	38.0356	4372.61	-8.79886	6.71751	3980.3	0.747345	71.0996	0.352738	-1.56902	13.1704	2.36999	44.5489
54325600	2015-06-30 06:00:38	98.7627	38.0114	5058.72	16.6049	-2.61807	4065.08	0.699886	75.1001	0.805122	-1.85404	13.7837	2.50334	47.0968
54325600	2015-06-30 06:04:15	98.7698	37.9944	5121.78	-15.0073	-1.37369	4086.76	0.695459	27.7011	0.0118601	-0.900335	14.3344	0.92337	52.0089
54325600	2015-06-30 06:22:20	98.7052	37.8686	4610.73	12.314	-11.2363	4220.42	0.7302	128.002	2.17774	-2.70476	14.0691	4.26672	42.0599
54325600	2015-06-30 06:22:51	98.7053	37.8683	4736.83	13.6362	7.78108	4211.27	0.721454	105.4	3.96831	-2.09543	14.5983	3.51334	45.5785
54325600	2015-06-30 06:23:22	98.7065	37.867	4843.54	-7.35293	6.31114	4179.87	0.714107	86.8023	3.91082	-3.58059	14.0447	2.89341	41.1613
54325600	2015-06-30 06:43:00	98.6968	37.73	4802.57	6.50081	10.3592	3851.25	0.716644	106.004	2.52071	-3.223	14.0415	3.53347	48.1183
54325600	2015-06-30 06:43:31	98.6967	37.7288	4910.17	-6.34462	-13.5259	3853.93	0.709184	101.304	1.79127	-3.05534	13.7931	3.3768	46.9709
54325600	2015-06-30 06:44:02	98.698	37.7267	5018.08	14.1176	3.17378	3864.91	0.701753	100.302	1.57007	-3.20246	13.7974	3.3434	45.1803
54325600	2015-06-30 06:45:04	98.699	37.7241	5208.48	-5.14755	10.6625	3839.1	0.68855	90.303	0.739825	-1.99426	13.9254	3.0101	54.0272
54325600	2015-06-30 07:09:21	98.5872	37.593	3878.8	2.3758	-8.96038	3731.8	0.78209	19.2997	2.54715	2.84839	12.2424	0.643323	28.9435
54325600	2015-06-30 07:22:16	98.5929	37.5486	4149.59	11.7191	11.6294	4018.17	0.762257	30.5974	0.630046	4.79182	13.5043	1.01991	31.3265
54325600	2015-06-30 07:40:52	98.5749	37.495	4442.47	-11.1514	4.72202	3804.33	0.741027	46.1995	2.14004	1.72854	13.9336	1.53998	35.497
54325600	2015-06-30 07:41:23	98.5757	37.4956	4497.77	-4.092	14.3271	3809.75	0.73709	54.3003	1.93483	1.86555	13.7467	1.81001	38.0945
54325600	2015-06-30 07:41:54	98.5752	37.4957	4548.67	14.2299	0.0546391	3812.41	0.733473	38.4973	0.274497	1.71473	14.5526	1.28324	39.4075
54325600	2015-06-30 07:42:25	98.5752	37.4966	4575.57	-0.0516442	-13.4499	3786.89	0.731567	14.9982	0.222365	1.11432	14.3147	0.499941	41.4568
54325600	2015-06-30 07:43:27	98.5754	37.4956	4651.27	-11.2827	1.55959	3812.15	0.726216	41.3003	0.670574	-1.6521	13.1287	1.37668	33.6904
54325600	2015-06-30 08:04:38	98.5517	37.5354	4024.47	-0.671534	-10.9795	4019.54	0.770581	42.7001	0.857446	1.6516	13.4945	1.42334	29.6107
54325600	2015-06-30 08:05:09	98.5513	37.5359	4045.07	-7.49031	16.4664	4032.22	0.769086	11.2981	-0.279389	2.92512	14.0064	0.376602	32.3803
54325600	2015-06-30 08:06:11	98.5517	37.5362	4092.07	-6.90978	-9.41686	4034.59	0.765687	38.9988	-0.73812	3.2615	13.4235	1.29996	32.4093
54325600	2015-06-30 08:06:42	98.5522	37.5366	4129.97	0.199551	-10.4881	4024.57	0.76296	27.5996	-0.0713995	2.94641	14.0263	0.919985	34.2719
54325600	2015-06-30 09:45:54	98.517	37.5415	4095.02	-7.87841	8.70392	4078.88	0.764063	18.6027	5.60357	2.76495	13.976	0.620089	38.7075
54325600	2015-06-30 10:01:24	98.5144	37.563	4142.67	16.0435	1.34721	3991.06	0.760522	39.1999	3.51079	3.09337	12.5802	1.30666	34.1404
54325600	2015-06-30 10:02:26	98.517	37.5647	4211.17	0.551761	-10.3553	4082.53	0.755612	37.9988	4.14814	3.23083	13.2874	1.26663	36.4712
54325600	2015-06-30 10:10:42	98.5114	37.5475	4112.3	-10.0264	1.0379	4049.55	0.7625	5.80253	3.97879	1.63093	13.602	0.193418	44.5544
54325600	2015-06-30 10:11:44	98.5157	37.5446	4123.91	14.6499	-6.53173	4018.4	0.761657	33.0007	3.52009	2.12498	12.7967	1.10002	30.647
54325600	2015-06-30 10:17:25	98.5311	37.5148	4016.29	10.1924	11.3436	3778.88	0.769229	52.1986	1.54517	4.02268	12.6055	1.73995	33.2835
54325600	2015-06-30 10:17:56	98.531	37.5156	4065.68	12.0842	4.36966	3787.46	0.765673	47.2981	1.34583	3.89361	12.4909	1.5766	31.9631
54325600	2015-06-30 10:18:27	98.5312	37.5167	4118.78	14.5668	1.55931	3817.9	0.761865	62.5981	2.04999	2.35779	13.1779	2.0866	34.0005
54325600	2015-06-30 10:18:58	98.5312	37.5177	4200.98	12.2749	-5.64324	3856.17	0.755995	81.097	1.13543	2.69946	13.6735	2.70323	38.4357
54325600	2015-06-30 10:19:29	98.531	37.5188	4276.28	1.10951	-11.1751	3881.58	0.750645	74.3986	0.342148	3.10472	13.5693	2.47995	33.717
54325600	2015-07-09 02:40:45	99.6128	36.2125	3972.54	-10.4465	8.36028	3867.35	0.786892	51.2988	-1.58861	-0.892629	13.3467	1.70996	35.9979
54325600	2015-07-09 02:41:16	99.6121	36.2124	4023.24	-5.87043	9.27893	3834.04	0.783119	34.0996	-1.10092	-1.74431	12.7604	1.13665	32.4933
54325600	2015-07-09 02:41:47	99.6115	36.2118	4048.04	4.288	10.4656	3807.13	0.781269	26.2994	-1.63628	-1.78541	12.818	0.876646	32.9773
54325600	2015-07-09 02:43:51	99.6041	36.2034	4034.72	-9.66101	-7.54801	3978.45	0.782159	35.2003	-2.28084	-0.126755	12.2735	1.17334	28.876
54325600	2015-07-09 02:44:22	99.6034	36.2032	4071.02	-17.2856	2.38936	3979.76	0.779465	32.8032	-3.26043	0.950876	12.9653	1.09344	32.7677
54325600	2015-07-09 02:44:53	99.6028	36.2033	4116.42	-16.0674	-2.97212	3987.19	0.776109	55.3001	-2.25482	-0.757879	12.093	1.84334	29.5228
54325600	2015-07-09 02:45:24	99.6022	36.2034	4174.32	-15.39	0.00268606	3980.36	0.771847	43.7022	-1.47579	-0.237718	12.8487	1.45674	32.9744
54325600	2015-07-10 03:26:41	99.5396	36.1964	3858.74	0.134311	11.6592	3880.62	0.78036	-6.40382	1.32505	-2.65954	13.5504	-0.213461	29.6364
54325600	2015-07-10 03:27:43	99.5397	36.1968	3884.24	3.54932	-14.7387	3877.9	0.778431	17.6967	-0.819066	-2.4706	13.2951	0.589891	29.7058
54325600	2015-07-10 03:47:21	99.5293	36.1855	3877.5	-12.274	-6.39489	3908.57	0.778272	22.4963	0.635458	-3.06934	13.3218	0.749876	30.01
54325600	2015-07-10 04:22:29	99.5384	36.1993	3845.95	12.4524	-4.55693	3840.62	0.779607	18.4989	0.164022	-1.13658	12.8826	0.616631	27.0068
54325600	2015-07-10 04:23:00	99.5382	36.1986	3862.75	-2.61761	-14.7698	3826.55	0.778371	21.2974	-0.101161	-1.67246	13.2978	0.709915	31.3557
54325600	2015-07-10 04:23:31	99.5381	36.1981	3886.25	-12.417	-9.47638	3816.99	0.776652	24.2981	-0.806573	-0.85678	13.7153	0.809937	32.4499
54325600	2015-07-10 04:28:10	99.5557	36.2107	4015.47	9.76002	-8.3123	3767.76	0.767355	57.003	-0.472671	1.0785	13.332	1.9001	33.693
54325600	2015-07-10 04:28:41	99.5555	36.2109	4083.67	7.159	-9.4556	3771.99	0.762476	61.4047	-1.06205	1.17294	13.3848	2.04682	36.4524
54325600	2015-07-10 04:42:07	99.5866	36.2397	4039.45	-5.74831	-11.5596	3884.86	0.76558	42.7063	-4.13205	1.8106	13.5879	1.42354	35.0152
54325600	2015-07-10 04:44:42	99.586	36.2312	4113	9.21846	-1.88893	3991.57	0.76028	56.1048	-2.4073	2.53662	13.0756	1.87016	30.4399
54325600	2015-07-10 04:47:17	99.5681	36.2266	4292.02	-5.7067	15.247	4067.48	0.747605	96.8024	1.52942	2.04115	13.9565	3.22675	32.5001
54325600	2015-07-10 04:47:48	99.5681	36.2269	4393.83	-5.8829	13.7656	4091.37	0.740671	99.8985	1.20809	1.83497	13.5204	3.32995	38.3454
54325600	2015-07-10 04:48:19	99.569	36.2277	4496.73	-0.548427	-11.0164	4100.16	0.733825	93.4034	2.16792	1.81777	13.868	3.11345	38.5644
54325600	2015-07-10 05:02:16	99.607	36.1402	3896.99	9.42359	-1.48581	3918.93	0.774671	35.8995	-3.85256	0.0284015	14.2237	1.19665	31.5791
54325600	2015-07-10 05:02:47	99.6062	36.1395	3950.19	-2.6023	-12.9409	3953.84	0.770899	61.198	-2.60898	-1.57824	13.6971	2.03993	28.833
54325600	2015-07-10 05:03:18	99.6046	36.139	4018.49	-9.70482	7.76669	3948.18	0.766081	66.6019	-3.78147	-2.21971	13.5087	2.22006	29.9776
54325600	2015-07-10 05:03:49	99.6037	36.139	4092.19	4.40603	8.2241	3963.8	0.760913	75.4021	-4.71042	-1.00768	14.1136	2.5134	30.3619
54325600	2015-07-10 05:04:20	99.6025	36.1386	4154.99	0.734499	-17.5246	3968.09	0.756523	64.4985	-4.55225	-3.6876	14.6264	2.14995	32.4437
54325600	2015-07-10 05:04:51	99.6016	36.1376	4216.29	1.76422	-13.1522	3929.66	0.752255	42.4968	-2.659	-1.81779	13.3578	1.41656	33.889
54325600	2015-07-10 05:06:55	99.6078	36.1225	4115.5	-15.301	0.5263	4094.33	0.759148	49.8013	-2.27779	0.665638	14.3255	1.66004	30.852
54325600	2015-07-10 05:08:59	99.6069	36.1132	4191.16	-11.5514	-11.9077	4166.6	0.75381	63.7	-3.24978	-1.84734	14.5688	2.12333	33.1823
54325600	2015-07-10 06:00:39	99.7377	36.1155	3996.99	-1.869	-12.1572	3858.54	0.766523	42.0058	-1.4525	1.54241	14.3085	1.40019	36.0016
54325600	2015-07-10 06:01:10	99.7369	36.1156	4029.69	6.32478	-12.254	3831.64	0.764312	45.4007	0.83218	1.27162	14.6821	1.51336	38.1419
54325600	2015-07-10 07:21:46	99.8442	36.1387	3257.49	5.48696	-7.24717	3253.91	0.821815	53.3022	-0.834327	3.74788	13.0487	1.77674	26.1354
54325600	2015-07-10 07:22:17	99.8436	36.1393	3315.4	-12.1239	2.24485	3254.78	0.816988	52.9054	-0.879761	4.46118	11.9715	1.76351	28.6981
54325600	2015-07-10 07:22:48	99.8431	36.1409	3356.4	-14.7534	3.6156	3268.8	0.813586	31.0073	-1.18792	4.71842	12.2567	1.03358	31.1175
54325600	2015-07-10 07:23:19	99.8427	36.1419	3389.61	-11.2893	0.130049	3267.44	0.810838	23.4045	-0.833171	3.02661	12.5391	0.78015	28.5135
54325600	2015-07-10 07:25:54	99.8389	36.1418	3514.22	-7.24	18.0738	3256.53	0.800552	42.204	-3.67395	5.07492	13.4058	1.4068	40.089
54325600	2015-07-10 07:26:25	99.8385	36.1431	3559.32	-8.4915	-7.11764	3271.16	0.79687	38.1072	-3.87433	4.54245	13.3523	1.27024	37.4351
54325600	2015-07-10 07:43:28	99.8731	36.0857	3953.92	8.87603	-3.83732	3284.99	0.768113	43.5032	-3.62011	2.7547	13.9521	1.45011	41.8713
54325600	2015-07-10 07:49:09	99.9058	36.0697	3809.8	8.85534	-2.45747	3278.68	0.777751	60.0045	-3.66115	3.02767	13.2558	2.00015	33.6993
54325600	2015-07-10 07:49:40	99.9045	36.071	3865.91	-6.16232	-10.7949	3274.49	0.773958	53.3074	-2.28087	2.56806	13.3286	1.77691	40.0148
54325600	2015-07-10 08:00:31	99.8926	36.0338	3738.18	-16.099	-0.182645	3545.15	0.782167	11.7997	-1.27175	1.22349	14.6646	0.393322	35.2621
54325600	2015-07-10 08:01:33	99.8919	36.034	3768.08	-3.36353	-11.7688	3514.62	0.780123	5.80093	0.146608	1.22759	14.1087	0.193364	33.7826
54325600	2015-07-10 08:02:04	99.8917	36.0345	3777.99	-2.22497	-12.5544	3505.7	0.779448	18.304	-0.953688	0.417982	13.5821	0.610133	39.1813
54325600	2015-07-10 08:02:35	99.8915	36.0352	3798.19	6.68252	-12.9472	3465.65	0.778077	27.1015	-0.34954	1.04242	14.2548	0.903385	33.8339
54325600	2015-07-10 08:03:06	99.8913	36.0357	3827.59	13.938	-5.65112	3456.33	0.776085	22.6039	0.09336	0.708789	14.0157	0.753465	38.8381
54325600	2015-07-10 08:06:12	99.8733	36.0177	3608.74	-14.5549	-0.663479	3588.38	0.791493	12.7021	-1.07576	0.721406	13.2194	0.423402	30.914
54325600	2015-07-10 08:07:14	99.8727	36.0184	3629.55	-12.9283	-4.12347	3613.84	0.789787	8.20128	-1.21785	0.569462	13.1821	0.273376	31.3549
54325600	2015-07-10 08:07:45	99.8728	36.0182	3640.55	-13.5779	-5.20119	3614.77	0.788885	19.4993	-0.917575	1.2757	13.3378	0.649978	34.0667
54325600	2015-07-10 08:08:16	99.8735	36.0186	3663.95	-9.91602	9.99595	3598.64	0.787038	22.6003	0.0687548	0.821166	13.6974	0.753342	39.083
54325600	2015-07-10 08:08:47	99.874	36.0186	3684.55	3.94724	12.8787	3589.46	0.785537	22.6987	-0.209825	-0.22443	13.0944	0.756623	30.8175
54325600	2015-07-10 08:09:18	99.8739	36.0188	3719.55	-11.3346	4.64636	3588.15	0.783151	32.2992	0.505063	-0.0665521	13.0407	1.07664	32.2632
54325600	2015-07-10 08:09:49	99.8738	36.0185	3746.25	2.96094	11.5154	3593.26	0.78133	28.9998	0.73012	-0.799711	13.0645	0.96666	35.682
54325600	2015-07-10 08:20:40	99.8702	36.0134	4319.03	-7.76617	13.2636	3624.6	0.742932	37.2974	-1.11242	1.10136	13.8202	1.24325	49.5379
54325600	2015-07-10 08:21:11	99.8686	36.0136	4353.33	-12.7712	-5.92818	3572.68	0.740659	30.0007	-1.49427	1.41611	13.6539	1.00002	56.3454
54325600	2015-07-10 08:21:42	99.8676	36.013	4383.33	0.0794763	-10.5897	3540.92	0.738665	15.6043	-1.31016	1.90528	13.0288	0.520142	52.7831
54325600	2015-07-10 08:22:13	99.867	36.0132	4381.83	12.8105	-5.02294	3511.47	0.738754	2.50443	0.066807	1.13743	13.7778	0.083481	63.1707
54325600	2015-07-10 08:26:21	99.8648	36.0174	4334.46	-3.26006	15.3374	3486.16	0.741826	63.6975	-0.933474	0.42146	14.1237	2.12325	48.9876
54325600	2015-07-10 08:26:52	99.8632	36.018	4398.26	-11.9064	-7.09484	3525.57	0.737604	55.7035	-0.532421	0.565927	13.7064	1.85678	49.146
54325600	2015-07-10 08:27:23	99.8635	36.0177	4457.76	10.6896	6.59433	3508	0.733678	65.0025	-0.504217	-0.727288	13.8335	2.16675	46.1332
54325600	2015-07-10 08:27:54	99.8632	36.0187	4526.96	-15.8271	-3.68308	3517.91	0.729128	68.0971	-1.12378	0.0400123	14.1631	2.2699	55.0074
54325600	2015-07-10 08:28:25	99.864	36.0173	4608.06	-10.1967	8.16033	3475.01	0.72381	82.6961	-0.799396	-0.165072	13.5522	2.75654	45.1575
54325600	2015-07-10 08:28:56	99.8651	36.0176	4692.46	6.15069	-10.9739	3484.95	0.718301	71.8025	0.0261343	0.409418	13.8847	2.39342	44.0466
54325600	2015-07-10 08:29:27	99.8644	36.0174	4766.36	1.46891	14.2143	3483.78	0.713486	75.3963	0.124611	0.217015	14.0434	2.51321	44.0161
54325600	2015-07-10 08:29:58	99.865	36.0173	4832.05	-0.0504539	-13.1399	3482.41	0.709224	49.605	-0.350064	1.19238	14.2038	1.6535	55.1188
54325600	2015-07-10 08:43:55	99.7216	36.0549	3775.64	-4.51633	14.545	3538.26	0.778613	-14.1013	-1.42188	1.93537	13.9309	-0.470043	37.7366
54325600	2015-07-10 08:44:26	99.7203	36.0554	3775.65	11.9206	-5.48034	3562.89	0.778605	13.5065	0.0134062	2.12713	13.7311	0.450216	40.7132
54325600	2015-07-10 08:45:59	99.721	36.0571	3776.06	-1.29426	-12.0708	3569.93	0.778565	-3.697	-0.616012	2.15833	14.2443	-0.123233	37.167
54325600	2015-07-10 08:46:30	99.7203	36.0574	3770.46	11.7719	-1.17084	3584.63	0.778939	7.60235	-1.54453	1.08881	13.2982	0.253412	36.2527
54325600	2015-07-10 08:47:01	99.7197	36.0577	3788.86	8.03686	11.0456	3623.37	0.777676	14.501	-2.15187	1.75952	13.7848	0.483366	40.9529
54325600	2015-07-10 08:47:32	99.7188	36.0574	3802.56	-1.92292	14.7653	3664.15	0.77673	14.3004	-2.22903	0.772355	13.8428	0.476678	33.6058
54325600	2015-07-10 08:48:03	99.7183	36.0575	3822.06	-5.8436	13.6737	3669.61	0.775394	13.9004	-1.88435	0.518565	13.6348	0.463346	33.4582
54325600	2015-07-10 08:48:34	99.7177	36.0574	3832.86	-13.6258	2.84659	3679.26	0.774649	13.9021	-2.12777	1.08577	14.0737	0.463404	37.0354
54325600	2015-07-10 08:49:05	99.7172	36.0578	3839.97	-19.4063	2.00887	3693.49	0.774158	5.40404	-3.57532	0.734263	14.9053	0.180135	38.0474
54325600	2015-07-10 08:49:36	99.716	36.0587	3860.57	-16.5	0.00287979	3693.93	0.772751	31.7052	-2.11129	0.622961	14.209	1.05684	34.326
54325600	2015-07-10 09:02:31	99.6865	36.0557	3987.12	11.1798	3.05634	3862.91	0.763864	-12.5918	-4.13138	3.34783	14.5802	-0.419726	38.6987
54325600	2015-07-11 08:20:37	99.5284	35.8196	4189.75	4.66431	9.20579	3794.48	0.741188	-1.19248	-7.3856	-0.542013	15.3409	-0.0397495	50.6192
54325600	2015-07-11 08:21:08	99.527	35.819	4196.85	-21.4145	-0.485963	3724.49	0.740693	9.60593	-7.27737	-0.245304	15.6776	0.320198	47.1382
54325600	2015-07-11 08:21:39	99.5246	35.8197	4221.16	-8.67063	-14.0499	3758.35	0.738996	40.3081	-7.25068	-0.433916	15.0244	1.3436	39.1844
54325600	2015-07-11 08:22:10	99.522	35.8199	4263.37	-1.9313	-12.5624	3777.31	0.736036	44.6078	-6.04766	0.397185	14.1478	1.48693	35.9319
54325600	2015-07-11 08:22:41	99.5197	35.8204	4309.18	6.5347	-4.71818	3792.95	0.732874	50.2085	-5.67856	0.859651	13.5479	1.67362	38.4576
54325600	2015-07-11 08:23:12	99.5167	35.8201	4363.68	-1.05331	14.5519	3828.78	0.729219	43.7057	-6.75001	1.40289	14.7628	1.45686	41.1662
54325600	2015-07-11 08:23:43	99.5145	35.82	4406.59	-22.7892	5.3116	3827.42	0.726352	45.2055	-7.63276	1.61444	15.0009	1.50685	46.5398
54325600	2015-07-11 08:24:14	99.5122	35.8211	4447	3.96879	-8.90568	3825.13	0.723669	23.5155	-7.37437	2.03317	14.5195	0.783849	50.1205
54325600	2015-07-11 08:26:18	99.4929	35.8274	4418.48	1.03383	11.2727	3865.04	0.725668	32.907	-8.49784	1.55792	14.3721	1.0969	43.3942
54325600	2015-07-11 08:26:49	99.4894	35.8286	4450.49	-17.3255	-5.30685	3888.67	0.723544	21.5085	-7.72443	2.04845	13.5635	0.716951	47.6015
54325600	2015-07-11 08:29:55	99.4641	35.8274	4444.43	-12.0052	15.9836	4019.47	0.723997	37.9041	-6.14911	2.51536	14.9317	1.26347	40.1868
54325600	2015-07-12 03:09:01	99.6068	35.716	4291.72	-8.78328	-0.803978	4316.49	0.753797	24.7935	3.2631	-3.23667	12.8805	0.826451	28.543
54325600	2015-07-12 03:09:32	99.6078	35.7154	4318.32	1.05465	10.2057	4341.82	0.751885	33.9955	3.84091	-1.34529	13.0981	1.13318	30.1495
54325600	2015-07-12 04:27:02	99.4976	35.6467	4438.19	0.977655	-12.8228	4193.09	0.741719	47.1037	-3.44113	-0.416995	13.4603	1.57012	34.9544
54325600	2015-07-12 04:27:33	99.4966	35.6469	4494.89	-4.90504	-13.0913	4192.38	0.737762	60.0016	-4.40432	0.0170251	13.7056	2.00005	33.7183
54325600	2015-07-12 04:28:04	99.4955	35.6474	4567.89	-9.31689	-9.82482	4199.47	0.732695	63.6035	-3.32146	0.736636	13.5128	2.12012	37.8153
54325600	2015-07-13 06:41:19	99.4274	35.3558	4612.52	14.9229	-11.3025	4090.11	0.721472	64.2023	2.97925	-0.663967	15.4297	2.14008	43.6673
54325600	2015-07-13 06:45:58	99.4044	35.3466	4563.2	12.9492	-11.816	4345.08	0.724386	44.4018	3.35307	-0.554553	15.4224	1.48006	44.255
54325600	2015-07-13 06:46:29	99.4063	35.3468	4616.8	-10.9919	0.631862	4382.53	0.721056	57.6959	3.61286	-1.30522	14.9296	1.9232	45.2872
54325600	2015-07-13 06:47:00	99.4076	35.3457	4669.79	17.6035	5.68917	4383.14	0.717761	43.1966	4.16196	-1.85087	14.7614	1.43989	45.0424
54325600	2015-07-13 06:47:31	99.4083	35.346	4729.09	-4.83213	-13.3632	4376.88	0.714095	64.7031	4.57435	-0.86229	14.8937	2.15677	46.664
54325600	2015-07-13 07:01:59	99.3646	35.2931	4854.39	7.78113	-13.5209	4496.55	0.705855	67.003	4.45064	-0.240044	15.1533	2.23343	46.9837
54325600	2015-07-13 07:03:32	99.3618	35.2939	5068.5	14.1558	-10.2208	4434.37	0.692793	102.5	3.83	0.546023	15.1283	3.41667	47.5916
54325600	2015-07-13 07:04:03	99.3635	35.2948	5169.2	-12.4376	-3.34662	4412.69	0.686564	106.799	4.67466	-0.190081	15.7817	3.55998	46.7919
54325600	2015-07-13 07:04:34	99.3658	35.2937	5287.09	15.8952	8.59453	4475.67	0.679305	92.694	3.12085	-0.0259889	15.7205	3.0898	50.4689
54325600	2015-07-13 07:05:05	99.3658	35.2932	5357.79	-0.0726858	-18.9299	4478.95	0.674974	40.6994	1.28806	-1.91651	16.3265	1.35665	54.8329
54325600	2015-07-14 04:21:46	99.222	35.1277	4525.38	6.1791	11.2212	4396.99	0.738768	107.999	-0.929158	-1.90229	14.223	3.59996	28.0287
54325600	2015-07-14 04:22:17	99.2225	35.1271	4646.97	-5.88629	-16.2784	4401.93	0.730799	98.5972	-1.11257	-1.40189	14.1888	3.28657	33.2357
54325600	2015-07-14 04:44:30	99.0935	35.1042	4707.26	22.0178	-9.21926	4122.43	0.726487	27.4984	7.65006	-5.08539	14.4984	0.916612	59.0493
54325600	2015-07-14 04:45:01	99.0968	35.1035	4752.36	2.433	9.46221	4112.05	0.723575	42.4923	6.39568	-4.37361	13.2225	1.41641	44.9426
54325600	2015-07-14 04:45:32	99.0978	35.1018	4794.75	-0.769687	-15.4609	4120.58	0.720841	42.6965	6.62881	-4.79449	13.4104	1.42322	50.4673
54325600	2015-07-14 04:46:34	99.1035	35.0972	4868.34	6.81537	-20.0429	4113.04	0.716112	43.5966	8.0265	-6.12911	13.8436	1.45322	47.1476
54325600	2015-07-14 04:47:05	99.1048	35.0958	4927.43	8.86982	6.35251	4108.44	0.712335	58.5924	7.17212	-6.12448	13.6389	1.95308	43.4989
54325600	2015-07-14 05:28:56	98.8461	35.0744	4466.65	10.0558	3.12434	4294.53	0.741288	69.9934	1.24033	-7.20694	14.5338	2.33311	35.6903
54325600	2015-07-14 05:29:27	98.8468	35.0727	4534.14	8.83167	4.77527	4292.91	0.736946	67.4956	1.78213	-6.04048	14.6855	2.24985	34.8427
54325600	2015-07-14 05:42:53	98.7831	35.0702	4605.85	10.2261	-13.8299	4407.76	0.732206	64.1953	1.31856	-3.72804	13.8823	2.13984	31.604
54325600	2015-07-14 05:45:59	98.7782	35.0783	4876.27	-3.27374	6.78112	4399.92	0.715144	94.1893	2.87854	-7.31845	14.918	3.13964	49.5091
54325600	2015-07-14 05:46:30	98.7802	35.0759	4968.86	-4.09426	-19.229	4414.14	0.709359	90.2963	2.26167	-6.58241	14.2952	3.00988	45.4022
54325600	2015-07-14 05:47:01	98.78	35.0745	5061.56	5.28152	6.29873	4395.48	0.703622	75.391	2.38085	-7.97256	14.7871	2.51303	46.5766
54325600	2015-07-14 05:48:03	98.7817	35.0696	5164.04	-7.01697	4.18461	4443.38	0.697422	17.69	1.33429	-7.6086	14.577	0.589668	54.429
54325600	2015-07-14 06:02:00	98.718	34.9926	4986.79	8.60219	-22.7051	4561.94	0.708095	63.7952	0.973199	-8.31426	14.4909	2.12651	38.2367
54325600	2015-07-14 06:02:31	98.7186	34.9907	5054.18	-11.7231	-11.8093	4539.43	0.703918	48.9933	1.84912	-8.47766	14.3894	1.63311	48.5986
54325600	2015-07-14 06:07:10	98.6856	34.9502	4781.41	-9.20333	-17.0212	4491.84	0.720835	63.9944	3.34194	-11.6071	14.0486	2.13315	39.9622
54325600	2015-07-14 06:07:41	98.6871	34.9469	4858.6	-9.40605	-4.36614	4485.42	0.715977	80.9928	2.84376	-10.9366	13.9644	2.69976	36.9808
54325600	2015-07-14 06:08:12	98.6876	34.9432	4933.99	8.20563	2.86072	4436.61	0.711251	68.5906	2.92814	-10.7206	13.6397	2.28635	43.5514
54325600	2015-07-14 06:08:43	98.6875	34.9405	4997.79	9.01611	-23.0064	4452.83	0.707265	68.2939	2.13974	-10.029	13.8623	2.27646	36.3142
54325600	2015-07-14 06:09:14	98.688	34.938	5069.78	1.06322	-25.3677	4454.33	0.702816	60.2964	2.26776	-9.36823	14.0462	2.00988	39.4158
54325600	2015-07-14 06:09:45	98.6899	34.936	5138.98	-10.0435	-2.09638	4449.42	0.698629	68.2973	2.73129	-8.68005	14.5765	2.27658	42.5245
54325600	2015-07-14 06:27:19	98.7653	34.9836	4530.66	2.88898	-18.3439	4490.53	0.73648	56.0958	-2.12514	-3.97504	15.3044	1.86986	33.8994
54325600	2015-07-14 06:27:50	98.7645	34.9821	4597.55	-17.7931	-2.043	4506.17	0.732225	71.4944	-0.771675	-4.78545	14.9949	2.38315	32.9502
54325600	2015-07-14 06:28:52	98.7636	34.9789	4684.54	10.0223	-14.577	4509.46	0.726707	25.9981	-0.730857	-4.76583	14.133	0.866603	38.1668
54325600	2015-07-14 06:29:23	98.7631	34.9783	4733.54	-5.69107	-19.9127	4512.74	0.723612	50.3947	-0.249289	-6.03332	14.4938	1.67982	34.8059
54325600	2015-07-14 06:44:22	98.7988	35.0207	4495.79	-5.45155	4.26228	4438.54	0.738462	27.7911	-0.891088	-8.26765	14.1391	0.926368	35.9307
54325600	2015-07-14 06:47:28	98.8014	35.0231	4577.2	-4.07729	-21.5578	4433.21	0.733263	84.7926	2.17802	-7.91871	13.9149	2.82642	34.2498
54325600	2015-07-14 06:47:59	98.802	35.0207	4669.19	-7.81881	-18.2779	4487.32	0.727431	77.0925	1.59146	-8.20889	13.7992	2.56975	36.6333
54325600	2015-07-14 06:48:30	98.8033	35.0183	4736.78	1.10603	4.51655	4539.9	0.723159	58.5913	1.87535	-8.7893	13.73	1.95304	40.1994
54325600	2015-07-14 06:49:32	98.8042	35.0143	4875.47	-8.47105	-15.2445	4530.73	0.714444	96.7928	1.70623	-7.70907	13.2662	3.22643	37.326
54325600	2015-07-14 07:02:27	98.8901	34.9246	5259.05	-11.558	-10.1468	4637.07	0.690668	100.297	2.64912	-6.78159	14.9771	3.34325	50.9232
54325600	2015-07-14 07:02:58	98.8899	34.9231	5344.45	4.5112	8.65486	4667.15	0.685553	80.7907	2.15293	-7.21658	15.5457	2.69302	64.8443
54325600	2015-07-14 07:03:29	98.8912	34.92	5430.44	5.50426	-22.8566	4679.87	0.680421	91.2917	1.60265	-7.21489	14.4698	3.04306	46.9953
54325600	2015-07-14 07:06:35	98.9143	34.8963	5377.91	-6.7132	-19.9825	4643.87	0.683422	59.6968	2.04893	-9.97898	13.8109	1.98989	50.3908
54325600	2015-07-14 07:07:37	98.916	34.8922	5493.3	-8.95485	1.23781	4601.8	0.676545	71.4915	2.24775	-6.71868	14.3099	2.38305	57.7729
54325600	2015-07-14 09:40:33	99.0332	34.8644	4816.02	-13.1508	6.85462	4559.37	0.716273	-12.5068	-2.99533	-3.47706	13.7015	-0.416894	40.2968
54325600	2015-07-14 09:42:06	99.0349	34.8619	4866.02	10.8599	9.60799	4564.96	0.713081	54.1964	-0.517509	-0.746877	13.2855	1.80655	43.8447
54325600	2015-07-14 09:42:37	99.0351	34.8609	4952.21	-13.1284	-4.18728	4563.47	0.707623	66.0983	-0.0018559	-1.66373	13.7395	2.20328	40.8268
54325600	2015-07-14 09:43:08	99.0357	34.8609	5015.81	9.90549	-13.0832	4556.91	0.703613	69.699	-0.0608997	-1.36116	13.0297	2.3233	38.6272
54325600	2015-07-14 09:44:10	99.0331	34.8588	5098.8	5.94664	10.5149	4562.99	0.698471	28.6935	-1.40399	-3.2179	14.2794	0.956449	53.1428
54325600	2015-07-14 09:44:41	99.0328	34.8584	5127.7	-15.1093	2.97802	4584.47	0.6967	40.3965	-2.7312	-2.93777	13.9599	1.34655	60.5389
54325600	2015-07-14 09:45:12	99.0318	34.8565	5175.39	-0.0613586	-15.9799	4612.44	0.693784	37.7968	-2.70188	-3.45244	12.792	1.25989	40.6844
54325600	2015-07-14 10:00:42	99.0343	34.8567	4618.8	9.1669	7.74389	4623.02	0.728689	20.0985	1.13853	-2.10831	12.9625	0.669949	31.2934
54325600	2015-07-14 10:01:13	99.0346	34.8563	4636.1	11.1914	6.55545	4636.48	0.727572	22.2997	1.13283	-1.78409	13.0038	0.743322	30.764
54325600	2015-07-14 10:01:44	99.0354	34.8559	4670.7	12.0727	-3.5006	4663.71	0.725345	44.198	-0.536401	-2.81645	12.8663	1.47327	29.8631
54325600	2015-07-14 10:02:15	99.0349	34.8553	4718.79	12.1378	-2.48712	4694.62	0.722258	39.0969	-2.15493	-3.67769	13.7062	1.30323	36.0169
54325600	2015-07-14 10:02:46	99.0338	34.8548	4783.79	4.47624	-16.1408	4696.61	0.718099	80.7973	-4.24203	-2.24707	15.3069	2.69324	44.6129
54325600	2015-07-14 10:03:17	99.0326	34.8545	4861.39	-14.4842	-11.8594	4671.03	0.713155	71.8972	-3.6373	-3.91459	14.0531	2.39657	42.3642
54325600	2015-07-14 10:03:48	99.033	34.8534	4929.68	0.897379	8.68376	4723.17	0.708819	82.796	-3.65443	-3.48654	13.2283	2.75987	34.6768
54325600	2015-07-14 10:04:19	99.0318	34.8527	5040.48	4.63311	6.52183	4674.55	0.701822	90.2954	-3.52342	-2.41851	12.7516	3.00985	34.308
54325600	2015-07-14 10:04:50	99.0311	34.8524	5110.08	9.482	-9.26926	4663.31	0.69755	66.0009	-1.58201	-3.39775	12.7751	2.20003	39.1063
54325600	2015-07-14 10:05:21	99.0318	34.8524	5192.58	-12.8289	-1.02768	4672.72	0.692518	94.498	-0.113262	-3.60213	13.3908	3.14993	41.7041
54325600	2015-07-14 10:09:29	99.0511	34.8236	5158	9.17864	-7.6365	4777.58	0.694507	23.5893	-4.11604	-6.36305	13.6449	0.786309	42.7855
54325600	2015-07-14 10:11:02	99.0502	34.8174	5228.48	2.4657	-20.1396	4678.26	0.690183	23.0961	-3.041	-5.4789	13.7318	0.76987	44.5341
54325600	2015-07-14 10:11:33	99.0488	34.8154	5252.77	-1.97029	8.77143	4667.53	0.688696	18.7919	-2.60635	-4.89854	13.5825	0.626397	52.2037
54325600	2015-07-14 10:15:10	99.0619	34.7808	4972.96	10.7543	-12.0619	4617.46	0.705782	8.0962	-0.346943	-4.96509	13.545	0.269873	37.4336
54325600	2015-07-14 10:15:41	99.0609	34.7796	4974.25	-0.855743	8.96927	4620.35	0.70569	6.19182	-1.4547	-5.91278	13.8575	0.206394	39.6937
54325600	2015-07-14 10:16:12	99.0611	34.7778	4995.44	-13.5201	-8.48112	4632.41	0.70434	17.1958	-1.09732	-5.65942	13.8911	0.573194	44.6206
54325600	2015-07-14 10:16:43	99.0616	34.7765	5005.74	10.5124	-12.6398	4610.79	0.703681	1.59321	0.566105	-5.58091	14.1181	0.0531069	42.7111
54325600	2015-07-14 10:17:14	99.0616	34.7739	5003.13	-14.7395	-6.84183	4605.51	0.703832	0.594057	-0.0271881	-5.94253	13.8578	0.0198019	53.2194
54325600	2015-07-14 10:17:45	99.0611	34.7724	5003.52	6.88939	5.55507	4629.28	0.703797	-2.01147	-0.272114	-6.71122	14.1899	-0.0670489	54.3838
54325600	2015-07-15 08:42:38	99.082	34.6938	4725.63	14.2053	1.3578	4562.69	0.729427	63.6953	4.38956	-8.57259	14.0004	2.12318	38.4636
54325600	2015-07-15 08:43:09	99.0821	34.6913	4787.42	7.72474	-21.8868	4558.44	0.725227	61.7977	3.99596	-8.67732	13.7028	2.05992	41.7639
54325600	2015-07-15 08:43:40	99.0837	34.6898	4857.82	-7.23295	-2.39767	4563.35	0.720466	63.1981	3.53683	-8.17255	13.5733	2.1066	41.2495
54325600	2015-07-16 05:20:34	99.1267	34.5569	4386.02	-8.51926	-6.81545	4389.83	0.752654	18.4004	6.05185	-5.67492	14.1141	0.613347	34.1528
54325600	2015-07-16 05:21:05	99.1284	34.5552	4409.22	-0.827364	-16.6194	4381.46	0.751064	13.0992	7.65085	-6.60487	13.1231	0.43664	27.2693
54325600	2015-07-16 05:21:36	99.1306	34.5531	4422.42	15.4192	-16.9039	4399.03	0.750152	22.801	6.58478	-5.82052	13.6809	0.760034	33.8542
54325600	2015-07-16 05:22:07	99.1327	34.5516	4442.22	8.64746	-18.8182	4391.67	0.748797	6.80082	5.78048	-4.97652	14.0448	0.226694	36.5565
54325600	2015-07-16 05:23:09	99.138	34.548	4449.32	3.04018	7.18313	4387.97	0.748286	-1.50042	7.29041	-6.26224	14.4177	-0.0500139	41.3809
54325600	2015-07-16 05:23:40	99.1403	34.5457	4456.72	16.3606	4.07309	4369.84	0.747768	5.49827	6.28193	-5.7722	14.053	0.183276	37.3193
54325600	2015-07-16 05:24:11	99.1417	34.544	4477.32	20.6199	-11.2517	4365.13	0.746362	32.1007	7.95491	-4.63912	15.2179	1.07002	43.4182
54325600	2015-07-16 05:24:42	99.1438	34.5428	4513.82	-1.46535	-20.1468	4377.11	0.74389	46.2027	6.50799	-5.29961	15.7558	1.54009	46.5646
54325600	2015-07-16 05:25:13	99.1464	34.5418	4564.23	-4.62779	4.06561	4388.39	0.740493	35.401	6.76755	-5.49361	15.604	1.18003	43.6312
54325600	2015-07-16 05:25:44	99.1485	34.5391	4594.82	21.1932	-5.10761	4395.59	0.738425	24.0974	6.20311	-5.41381	15.0641	0.803247	47.5922
54325600	2015-07-16 05:26:46	99.1519	34.5362	4620.92	10.3505	5.74918	4410.32	0.736655	25.6988	8.3123	-8.45407	14.7095	0.856627	43.594
54325600	2015-07-17 03:20:39	99.1493	34.5477	4553.35	15.0903	-11.4293	4420.31	0.740937	52.8002	4.87852	-4.20974	14.1137	1.76001	40.3159
54325600	2015-07-17 03:21:10	99.1506	34.5469	4611.85	1.04765	-19.6621	4426.98	0.736687	69.7027	4.38527	-4.56883	14.2828	2.32342	41.2664
54325600	2015-07-17 03:21:41	99.153	34.5459	4700.95	-4.91392	7.03347	4435.11	0.730257	99.9999	3.62136	-4.00237	13.6662	3.33333	41.7573
54325600	2015-07-17 03:22:12	99.1543	34.5439	4807.65	18.5332	-7.02528	4447.81	0.722614	115.799	4.17616	-3.76823	14.1099	3.85997	43.0714
54325600	2015-07-17 04:03:01	99.2289	34.4017	4602.21	1.26126	12.205	4336.76	0.73594	79.706	10.7508	1.84056	13.9134	2.65687	41.8598
54325600	2015-07-17 04:03:32	99.2311	34.4011	4696.02	14.4402	-11.7394	4341.54	0.729298	91.9052	10.0874	1.0423	13.9765	3.06351	42.6906
54325600	2015-07-17 04:09:13	99.2222	34.4297	4473.62	-2.43864	-11.4533	4338.47	0.744893	51.9065	8.43211	-0.881348	14.0512	1.73022	39.5802
54325600	2015-07-17 04:09:44	99.2248	34.4299	4526.52	20.3378	-7.70938	4330.17	0.74111	47.2051	7.94147	-0.122733	13.7886	1.5735	39.2563
54325600	2015-07-17 04:23:41	99.2109	34.4342	4739	13.086	10.0666	4317.78	0.72574	51.8021	6.40877	-2.73611	13.7713	1.72674	48.2511
54325600	2015-07-17 04:26:47	99.2023	34.4227	4539.87	-9.10491	-6.62482	4285.46	0.73958	42.5034	5.04273	0.705135	14.5451	1.41678	39.1247
54325600	2015-07-17 04:27:18	99.2041	34.4232	4585.67	-5.08313	8.68133	4300.37	0.736342	43.4053	5.58543	0.466583	14.1388	1.44684	39.3753
54325600	2015-07-17 04:27:49	99.2065	34.4219	4612.28	18.3835	3.25806	4309	0.734457	30.8028	4.2865	-0.335321	14.2297	1.02676	40.5121
54325600	2015-07-17 04:28:20	99.2082	34.4213	4672.28	12.4946	-12.4946	4317.11	0.730244	60.0033	5.11792	-0.743952	15.4306	2.00011	42.375
54325600	2015-07-17 04:42:48	99.1959	34.3094	4660.47	11.811	-11.0293	4429.51	0.73051	20.1029	4.19384	0.369111	13.9968	0.670098	43.3875
54325600	2015-07-17 04:43:19	99.1984	34.3091	4682.27	-6.12959	8.98902	4486.52	0.728986	25.0033	4.3339	0.381696	13.9687	0.833442	45.9468
54325600	2015-07-17 04:43:50	99.199	34.3085	4702.27	18.8409	2.45369	4488.69	0.727589	0.101536	4.92881	-0.393611	14.9107	0.00338453	42.791
54325600	2015-07-17 04:48:29	99.244	34.2905	4417.26	10.0736	15.2659	4445.24	0.747152	-10.197	4.9942	2.45171	14.7475	-0.339901	50.7276
54325600	2015-07-17 05:04:30	99.354	34.2889	4550.16	-2.43185	-4.14996	4428.89	0.737242	39.0055	9.31604	-0.371283	14.4048	1.30018	37.5767
54325600	2015-07-17 05:05:32	99.36	34.2873	4649.66	1.6861	-9.95827	4476.33	0.730397	53.8049	9.33243	-0.485448	13.8268	1.7935	34.2544
54325600	2015-07-17 05:45:50	99.2466	34.2272	4526.99	1.88385	-12.9133	4279.93	0.737344	92.5035	6.4122	0.761175	14.4979	3.08345	34.4413
54325600	2015-07-17 05:46:21	99.2491	34.2274	4622.79	8.126	-14.898	4291.24	0.730901	93.8031	5.73827	-0.13633	14.5414	3.12677	36.9913
54325600	2015-07-17 06:01:51	99.1903	34.2874	4425.04	-2.16176	12.2101	4246.11	0.743821	32.1032	4.97073	-2.04179	15.4347	1.07011	42.4451
54325600	2015-07-17 06:03:24	99.1868	34.2906	4552.93	-9.83109	-4.97897	4234.33	0.735219	67.1036	4.74548	-1.9304	14.7202	2.23679	46.3095
54325600	2015-07-17 06:03:55	99.188	34.2893	4625.63	15.9191	8.84228	4246.13	0.730351	78.1	4.72474	-2.90737	14.6232	2.60333	50.6158
54325600	2015-07-17 06:04:26	99.189	34.2897	4712.23	-8.86258	-3.86828	4252.54	0.724586	78.405	4.83407	-4.05487	14.3827	2.6135	49.0541
54325600	2015-07-17 06:26:39	99.2227	34.3963	4486.29	-13.5141	-10.3136	4414.54	0.739657	37.5005	0.940265	-5.41624	13.7416	1.25002	35.6163
54325600	2015-07-17 06:27:10	99.2227	34.3953	4521.39	-11.6055	-15.4459	4430.83	0.737283	17.5997	0.771436	-5.72084	14.62	0.586657	45.4892
54325600	2015-07-17 06:28:43	99.2178	34.3944	4536.18	-13.4401	-14.8379	4363.05	0.736273	25.0984	-2.22642	-5.41175	14.1683	0.836613	40.0771
54325600	2015-07-17 06:41:07	99.2027	34.373	4498.13	-10.9549	-16.0594	4273.01	0.738678	45.4007	1.69221	-5.77948	15.5199	1.51336	44.0393
54325600	2015-07-17 06:42:09	99.2036	34.3715	4560.93	-1.29733	7.85357	4269.22	0.734442	6.60071	2.93923	-2.61922	14.376	0.220024	34.3586
54325600	2015-07-17 06:42:40	99.2031	34.3707	4580.13	13.5089	6.33377	4262.41	0.733148	35.7974	2.0748	-1.68056	14.128	1.19325	45.2507
54325600	2015-07-17 06:43:11	99.203	34.3708	4609.53	-9.22118	-8.67442	4264.52	0.731174	16.1034	2.46599	-2.69716	13.842	0.536779	46.2409
54325600	2015-07-17 06:48:21	99.1839	34.375	4480.59	-3.19079	10.276	4240.46	0.7398	41.4959	-2.62831	-5.11824	13.6709	1.3832	35.3974
54325600	2015-07-17 06:48:52	99.1834	34.3738	4536.19	-0.0285151	7.77995	4264.06	0.736048	42.6972	-1.61151	-5.54816	13.8379	1.42324	35.0623
54325600	2015-07-20 03:45:18	99.0978	34.6063	4529.97	0.511331	-16.8322	4531.08	0.732669	25.201	3.21606	-1.79878	15.0413	0.840032	37.7189
54325600	2015-07-20 03:45:49	99.0983	34.6062	4555.97	0.299231	-15.7272	4541.1	0.730901	18.2018	3.52152	-0.81675	15.321	0.606726	38.0674
54325600	2015-07-20 03:46:20	99.0993	34.606	4578.27	-1.23829	-17.025	4552.57	0.729387	30.4019	3.07085	-1.22388	14.8354	1.0134	37.1967
54325600	2015-07-20 03:46:51	99.1	34.6058	4606.17	-1.50136	-15.6783	4554.51	0.727498	22.2014	2.82286	-0.533772	14.3548	0.740045	35.2471
54325600	2015-07-20 03:48:55	99.0981	34.6085	4599.78	-9.1937	-2.93231	4549.84	0.727885	21.8033	5.39157	-0.958161	14.28	0.726777	36.3863
54325600	2015-07-20 04:00:48	99.1009	34.5804	4933.12	7.33758	-13.8233	4431.37	0.705496	3.50351	3.03392	0.497812	15.0179	0.116784	51.6647
54325600	2015-07-20 04:01:50	99.1008	34.5792	4952.12	6.10583	-13.7011	4452.96	0.704237	14.7038	2.12978	-0.551194	14.2657	0.490127	51.8961
54325600	2015-07-20 04:04:25	99.1112	34.5941	4788.57	16.9228	6.56053	4551.17	0.715016	50.4004	3.89233	0.213549	15.0767	1.68001	42.4824
54325600	2015-07-20 04:04:56	99.1123	34.5938	4849.27	18.2995	-3.09842	4549.51	0.711011	58.601	4.20327	-0.00705147	14.2913	1.95337	39.5394
54325600	2015-07-20 04:05:27	99.1138	34.594	4906.58	-8.69865	-7.46091	4542.36	0.707247	63.7053	5.44526	-0.456993	14.7558	2.12351	46.7085
54325600	2015-07-20 04:21:59	99.0623	34.5896	4809.96	6.74366	14.1004	4694.65	0.713243	-27.102	3.21759	-2.24951	16.4606	-0.903399	50.7804
54325600	2015-07-20 04:23:01	99.0709	34.5906	4737.88	18.7747	-4.29652	4584.57	0.717962	8.60381	5.40469	2.88096	14.7743	0.286794	39.9302
54325600	2015-07-21 06:00:37	99.1109	34.5916	4771.57	7.5532	-11.2616	4504.19	0.717312	20.7028	3.06083	2.25348	14.0131	0.690093	41.6448
54325600	2015-07-21 06:02:41	99.1113	34.587	4810.16	7.64436	-12.286	4469.72	0.714866	8.60182	-2.26245	-1.24432	15.1714	0.286727	38.9445
54325600	2015-07-21 06:08:22	99.1399	34.5834	4655.41	-12.6953	2.05164	4444.64	0.724647	-3.5992	1.2457	0.699343	14.4738	-0.119973	45.8764
54325600	2015-07-21 06:26:27	99.1191	34.6416	4722.09	6.51335	10.6455	4562.08	0.720241	27.5015	3.58801	-3.30525	14.0018	0.916716	36.3417
54325600	2015-07-21 06:26:58	99.1198	34.6406	4739.79	-8.45243	5.30631	4550.78	0.719123	23.0983	3.31065	-4.70396	14.3494	0.769944	37.1968
54325600	2015-07-21 07:49:38	98.9731	34.6566	4610.3	-15.8451	-11.8063	4519.24	0.726079	46.1981	-1.85402	-3.97126	14.6725	1.53994	39.9737
54325600	2015-07-21 08:24:15	99.0393	34.7597	4822.95	-10.9859	-2.42344	4613.16	0.712506	131.294	-2.07141	-5.43918	11.9828	4.37648	23.9931
54325600	2015-07-21 08:24:46	99.0382	34.7584	4959.44	1.10319	4.29044	4609.35	0.703975	132.59	-4.15952	-8.05002	12.9643	4.41967	29.0169
54325600	2015-07-21 09:01:58	99.0378	34.8667	5264.34	-13.356	4.09609	4588.67	0.684701	55.995	-0.165832	-5.04979	15.0081	1.8665	54.1312
54325600	2015-07-21 09:03:00	99.0375	34.8644	5324.23	-1.90268	-19.8691	4572.1	0.680958	17.4974	0.258135	-4.37588	15.0795	0.583247	62.3396
54325600	2015-07-21 09:03:31	99.0377	34.862	5346.52	7.27199	-18.5559	4562.46	0.679565	15.8922	0.241152	-5.19223	14.8792	0.52974	58.2163
54325600	2015-07-22 02:21:30	99.0986	34.6098	4581.98	2.9902	13.5438	4562.28	0.729862	2.3035	5.76686	-0.815266	13.6833	0.0767835	33.6742
54325600	2015-07-22 03:05:56	99.0995	34.6108	4582.98	-9.01828	2.10194	4559.89	0.728692	11.8028	6.42794	1.14113	15.1893	0.393428	34.141
54325600	2015-07-22 03:06:58	99.1021	34.6111	4608.49	18.1211	6.786	4564.51	0.726943	23.2067	6.66145	-0.19713	14.6925	0.773556	31.8954
54325600	2015-07-22 03:07:29	99.1046	34.611	4630.9	-5.11732	6.20118	4577.91	0.725419	22.1022	6.65208	-2.02213	14.4116	0.736741	31.3456
54325600	2015-07-22 03:08:00	99.106	34.6107	4646.6	-7.21066	-7.10076	4587.05	0.724347	4.90354	7.01432	-0.724886	14.5085	0.163451	35.0497
54325600	2015-07-22 04:20:51	99.1304	34.5787	4930.08	4.7091	-18.6239	4403.96	0.704163	70.803	3.75516	-3.08825	13.6732	2.3601	39.306
54325600	2015-07-22 04:21:22	99.1323	34.5781	5013.48	-8.9461	-3.42692	4389.96	0.698785	80.002	4.24731	-3.57824	13.4285	2.66673	36.0303
54325600	2015-07-22 04:22:24	99.1337	34.5756	5135.48	-7.25436	-14.1824	4369	0.69117	52.002	2.98149	-3.42674	14.4588	1.7334	44.7676
54325600	2015-07-22 04:23:26	99.1367	34.5754	5257.08	13.0919	6.50742	4419.06	0.683745	70.8994	4.46065	-2.79712	14.262	2.36331	45.9162
54325600	2015-07-22 04:23:57	99.1374	34.5752	5343.08	3.22424	-16.7118	4413.27	0.678528	92.5038	5.15371	-2.81823	14.3156	3.08346	46.6886
54325600	2015-07-22 04:24:28	99.1397	34.5748	5434.99	-2.75648	7.62718	4422.46	0.672985	70.5006	5.62676	-1.91414	14.8466	2.35002	47.1406
54325600	2015-07-22 04:41:31	99.0644	34.5266	4925.13	-1.4537	-15.1806	4407.53	0.703807	106.904	7.56464	-1.41483	15.4477	3.56347	41.8721
54325600	2015-07-22 04:42:02	99.0665	34.5268	5042.23	22.2869	-4.56674	4391.75	0.696322	115.502	8.24748	-1.03768	15.6901	3.85006	49.6174
54325600	2015-07-22 04:42:33	99.068	34.5259	5174.54	2.38686	12.8909	4407.58	0.688259	131.204	7.58131	-1.10935	15.2923	4.37345	47.0298
54325600	2015-07-22 04:43:04	99.0714	34.5257	5293.54	11.3844	-15.0365	4399.78	0.681088	111.605	8.51529	-0.138816	15.225	3.72017	50.1406
54325600	2015-07-22 04:43:35	99.0731	34.5251	5399.74	-1.51736	9.18552	4416.52	0.67473	81.7048	9.53497	-0.455912	15.5119	2.72349	52.021
54325600	2015-07-22 05:00:38	99.1939	34.6201	4810.21	-12.4181	-1.13669	4526.96	0.71153	62.1056	3.46541	1.91148	17.308	2.07019	58.7035
54325600	2015-07-22 05:01:09	99.1956	34.6195	4858.91	20.8482	-6.30239	4528.65	0.70842	68.4021	4.04469	-0.0138987	17.6851	2.28007	54.9441
54325600	2015-07-22 05:08:23	99.167	34.6463	4811.31	12.755	-8.55806	4596.46	0.71144	69.5054	4.97629	3.13277	15.4303	2.31685	40.5105
54325600	2015-07-22 05:21:18	99.1393	34.6494	4695.46	15.6721	6.91547	4569.93	0.71851	77.8037	5.25971	-3.36636	14.6985	2.59346	34.2429
54325600	2015-07-22 05:21:49	99.1419	34.6488	4797.26	18.0292	2.55952	4575.78	0.712071	97.8023	5.78142	-3.54669	14.4845	3.26008	36.9464
54325600	2015-07-22 07:40:48	99.1758	34.5782	4773.57	-1.42283	8.61327	4544.77	0.71383	12.9976	4.12587	-6.51358	14.4805	0.433253	43.304
54325600	2015-07-22 07:41:19	99.1762	34.5777	4796.87	-3.60825	-15.2284	4545.43	0.712356	25.5023	4.02528	-5.04812	14.1393	0.850077	49.23
54325600	2015-07-22 07:41:50	99.1779	34.5764	4822.77	-5.61662	6.96822	4570.6	0.710718	32.498	4.28399	-5.858	14.5617	1.08327	40.6462
54325600	2015-07-22 07:42:21	99.1786	34.5742	4862.07	19.7933	-12.0061	4645.03	0.708226	40.3973	5.20455	-6.05682	14.1209	1.34658	46.2429
54325600	2015-07-22 07:42:52	99.1801	34.5734	4899.57	-4.72207	-10.376	4665.52	0.705862	15.1029	5.76965	-5.18688	14.3029	0.503431	42.4175
54325600	2015-07-22 07:43:54	99.1826	34.5702	4923.17	-6.45057	-1.73567	4675.48	0.704372	9.49986	5.75685	-6.3756	13.9388	0.316662	37.4918
54325600	2015-07-23 03:00:43	99.2325	34.5777	4904.39	-9.07371	-10.9877	4637.99	0.717685	40.2005	0.663563	-3.0266	13.7056	1.34002	44.0044
54325600	2015-07-23 03:04:51	99.2132	34.5642	4957.61	-5.6435	8.48451	4625.87	0.71398	97.1997	2.12036	-1.87328	14.1144	3.23999	36.6109
54325600	2015-07-23 03:22:56	99.1431	34.6359	4596.43	-6.39752	-8.31335	4560.31	0.737507	38.4017	4.13834	-2.24637	12.5973	1.28006	28.6466
54325600	2015-07-23 03:23:27	99.1443	34.6354	4648.54	-8.08005	-1.20901	4569.46	0.734042	56.8017	3.81223	-2.13399	12.2769	1.89339	30.6099
54325600	2015-07-23 03:23:58	99.1458	34.6345	4712.34	-7.78714	0.44764	4592.55	0.729819	69.8013	3.82503	-2.64549	12.0201	2.32671	29.1294
54325600	2015-07-23 05:01:37	99.1171	34.6444	4540.2	6.32889	2.96736	4528.13	0.737306	5.39433	-2.51917	-4.71198	13.0309	0.179811	32.5817
54325600	2015-07-23 05:04:12	99.1129	34.6503	4589	3.16021	9.90823	4553.96	0.734373	21.9945	-1.98051	-5.21368	14.5608	0.73315	36.6073
54325600	2015-07-23 05:04:43	99.1124	34.6487	4598.8	10.0179	5.86806	4521.77	0.733784	20.1968	-0.752151	-4.86386	14.6738	0.673226	32.2007
54325600	2015-07-23 05:05:14	99.112	34.6471	4617.19	10.2755	4.11822	4530.25	0.732701	8.59416	-2.50933	-5.99025	15.1292	0.286472	37.5325
54325600	2015-07-23 05:09:53	99.1189	34.6558	4690.33	17.3954	-3.77373	4447.55	0.728431	35.2941	3.11574	-7.73789	14.8797	1.17647	45.3001
54325600	2015-07-23 05:21:46	99.0562	34.5934	4877.75	14.5874	-7.11476	4825.05	0.717203	68.0944	-0.0511876	-7.62513	14.3638	2.26981	33.0587
54325600	2015-07-23 05:26:56	99.0108	34.5599	4578.19	12.9604	-15.9478	4387.38	0.733413	45.1969	3.45258	-7.13955	15.4262	1.50656	43.0185
54325600	2015-07-23 05:27:27	99.0113	34.558	4627.79	16.6056	-8.81447	4398.67	0.730641	48.8963	2.76085	-7.64145	14.1024	1.62988	37.6802
54325600	2015-07-23 05:27:58	99.0114	34.556	4680.79	15.7275	-11.6292	4385.64	0.727688	52.9956	1.051	-8.71842	16.0244	1.76652	41.3669
54325600	2015-07-23 05:40:53	98.9644	34.5216	4892.91	-2.56241	6.84618	4335.36	0.715619	45.795	-0.675945	-6.14538	13.7414	1.5265	37.9823
54325600	2015-07-23 05:41:24	98.9645	34.5196	4936.51	-14.0743	-7.33286	4351.92	0.713257	45.1984	-1.27919	-5.70537	13.2365	1.50661	37.7683
54325600	2015-07-23 05:41:55	98.9651	34.5182	4980	-2.44733	-20.585	4375.26	0.710911	38.4981	-0.441393	-5.29149	14.0376	1.28327	39.1778
54325600	2015-07-23 05:42:26	98.9641	34.5165	5024.4	13.2244	1.41562	4327.77	0.708515	45.9919	0.611864	-5.17636	14.7697	1.53306	47.1981
54325600	2015-07-23 09:17:22	99.0919	34.4485	4332.74	-7.13231	-8.43995	4301.39	0.749304	6.50384	4.43633	-0.336975	13.1254	0.216795	32.7582
54325600	2015-07-23 09:17:53	99.0939	34.4486	4335.25	-4.84539	-12.9321	4302.95	0.749115	4.90295	4.02947	-0.515398	13.4867	0.163432	33.2887
54325600	2015-07-23 09:20:59	99.0937	34.4528	4368.85	0.437546	-14.4034	4304.39	0.746414	29.0014	2.61477	-1.58069	14.8771	0.966714	36.5707
54325600	2015-07-23 09:21:30	99.0942	34.4522	4387.85	-1.75802	-16.396	4294.72	0.745261	19.3004	0.541652	-1.10019	14.5591	0.643347	37.7897
54325600	2015-07-23 09:22:01	99.0949	34.4517	4412.55	-11.2046	1.81074	4292.69	0.743845	29.9018	1.48651	-3.05516	14.6489	0.996726	41.7225
54325600	2015-07-23 09:22:32	99.0959	34.4501	4439.65	2.16152	10.3466	4293.41	0.742295	40.5999	2.98591	-4.74449	15.7521	1.35333	43.7636
54325600	2015-07-23 09:23:34	99.0976	34.4459	4584.05	-3.6042	-4.79685	4369.47	0.734019	103.801	5.99757	-8.66864	13.494	3.46002	32.0738
54325600	2015-07-23 09:24:05	99.0996	34.4438	4711.06	-3.04947	-1.45779	4428.95	0.726777	119.702	6.31573	-5.98896	13.4979	3.99008	31.8782
54325600	2015-07-23 09:25:07	99.0991	34.4412	5012.15	-6.89597	6.79323	4506.27	0.709719	158.297	-3.43775	-7.97388	14.7741	5.27656	43.7917
54325600	2015-07-24 08:21:31	99.1033	34.7094	4849.91	-13.4864	-16.3312	4526.73	0.711593	48.8981	-1.2236	-5.11855	14.3621	1.62994	44.1865
54325600	2015-07-24 08:24:37	99.1117	34.7156	5062.84	16.7942	-2.0591	4577.62	0.698781	63.1921	1.75696	-3.6719	16.8439	2.1064	55.2566
54325600	2015-07-24 08:25:08	99.1107	34.7143	5156.64	16.0026	-8.73214	4566.75	0.692984	105.495	-0.629261	-3.85285	16.3151	3.51651	42.008
54325600	2015-07-24 10:00:43	99.0267	34.8148	5488.53	2.62856	8.57622	4807.14	0.670962	42.9919	0.374249	-4.48174	13.6131	1.43306	50.1683
54325600	2015-07-24 10:05:22	99.048	34.7692	5220	11.871	-2.00997	4612.95	0.687206	25.5935	-0.0791063	-6.8062	13.4801	0.853118	41.407
54325600	2015-07-24 10:05:53	99.048	34.7665	5252.99	-10.7947	-14.0273	4565.69	0.685176	19.5927	1.41549	-7.62242	13.7295	0.653088	45.2784
54325600	2015-07-24 10:07:57	99.0567	34.7471	5151.18	5.94959	5.51131	4602.36	0.69149	66.0952	1.89498	-7.09748	13.8495	2.20317	40.7455
54325600	2015-07-24 10:08:28	99.0575	34.7448	5222.88	-14.3614	-6.46632	4597.64	0.687079	72.1002	1.30172	-6.1495	13.4366	2.40334	37.9728
54325600	2015-07-24 10:08:59	99.0581	34.7436	5287.78	13.6652	-16.0508	4597.35	0.683104	57.4941	2.18849	-6.34717	14.8353	1.91647	51.0366
54325600	2015-07-24 10:09:30	99.0578	34.7408	5352.57	-10.8585	1.62863	4604.28	0.679149	60.5975	1.14804	-6.62548	14.654	2.01992	43.8886
54325600	2015-07-25 02:43:03	99.078	34.6546	5174.63	11.6034	-5.65937	4676.79	0.690462	41.2978	-1.686	0.390016	14.0002	1.37659	39.4437
54325600	2015-07-25 02:43:34	99.0775	34.6545	5212.73	0.618022	13.5059	4685.11	0.688002	45.8011	-1.66243	0.416797	14.1141	1.5267	40.9661
54325600	2015-07-25 02:44:05	99.0783	34.6544	5271.33	-14.1753	-0.646175	4676.27	0.684236	47.6019	-0.196567	-0.13738	14.0238	1.58673	39.5779
54325600	2015-07-25 02:44:36	99.0786	34.655	5309.13	5.62886	-13.4496	4678.48	0.681812	39.7997	-0.867315	-0.990425	13.8285	1.32666	42.0048
54325600	2015-07-25 02:49:15	99.0783	34.6835	5037.19	-11.0018	0.632435	4589.32	0.69951	26.9028	2.14194	-1.38049	13.5241	0.896759	44.8003
54325600	2015-07-25 03:00:37	99.0828	34.7232	5186.99	-2.29904	10.235	4551.66	0.6894	62.7989	3.18817	-1.36386	13.3835	2.0933	43.3658
54325600	2015-07-25 03:01:08	99.0848	34.7225	5248.39	-6.52201	-11.1298	4565.53	0.685473	58.6025	3.1846	-1.22227	13.53	1.95342	38.3197
54325600	2015-07-25 03:01:39	99.0854	34.7222	5307.79	14.2054	-10.7591	4561.93	0.681688	52.5988	2.88229	-1.7162	13.8303	1.75329	44.8731
54325600	2015-07-25 03:06:49	99.0847	34.7629	4890.42	-11.6656	2.29927	4679.05	0.709477	57.501	2.51112	-0.0786925	14.7812	1.9167	38.6922
54325600	2015-07-25 03:07:20	99.086	34.7621	4959.12	11.2803	8.88625	4671.59	0.704563	65.8969	2.41228	-0.898652	13.996	2.19656	43.2473
54325600	2015-07-25 03:07:51	99.0859	34.7619	5025.61	2.53583	-14.9768	4671.74	0.699833	57.4021	2.66481	-0.0714932	14.4229	1.9134	45.0654
54325600	2015-07-25 03:08:22	99.0868	34.7625	5074.42	-10.7808	6.59874	4682.6	0.696389	39.1015	2.92567	-1.34024	14.8166	1.30338	41.206
54325600	2015-07-25 03:08:53	99.0869	34.762	5120.02	15.1336	-2.74205	4677.68	0.69347	53.2989	1.34979	-0.364402	14.0161	1.77663	47.0266
54325600	2015-07-25 03:09:24	99.0869	34.7624	5174.12	-10.4232	-9.15059	4682.97	0.69	53.999	0.666111	-1.10961	14.2451	1.79997	48.5109
54325600	2015-07-25 03:26:27	98.9721	34.7766	5312.21	-11.6992	9.81333	4998.28	0.680924	75.6949	0.265837	-0.184952	14.8236	2.52316	52.8528
54325600	2015-07-25 03:26:58	98.9703	34.7762	5385.71	-4.58711	-14.7638	4987.39	0.676311	54.102	0.384281	-0.956582	15.3493	1.8034	48.7397
54325600	2015-07-25 03:42:28	98.8832	34.7552	4752.19	16.7546	-1.08935	4554.27	0.717891	7.49877	3.37647	1.13091	14.2553	0.249959	59.7534
54325600	2015-07-25 03:44:01	98.8826	34.7536	4894.98	-12.2946	2.56847	4584.95	0.707946	83.4037	2.64599	-0.494328	14.4223	2.78012	43.6245
54325600	2015-07-25 04:03:39	98.8391	34.7628	4859.64	-2.66492	-14.0902	4526.98	0.709741	51.7029	-0.067576	-0.598385	14.4678	1.72343	47.9135
54325600	2015-07-25 04:05:12	98.8412	34.7601	5027.23	-11.9593	-8.7017	4452.13	0.698464	48.001	0.724144	-1.01551	14.3632	1.60003	44.0051
54325600	2015-07-25 04:08:49	98.8464	34.788	4780.73	0.938244	-14.4696	4515.18	0.714868	89.0062	0.733792	-0.314499	15.3214	2.96687	50.084
54325600	2015-07-25 04:09:20	98.8468	34.7885	4863.43	13.9558	-7.82525	4507.49	0.709295	69.1018	2.03446	-0.707687	14.7023	2.30339	40.3178
54325600	2015-07-25 04:09:51	98.8476	34.7881	4934.73	12.3448	10.4284	4517.37	0.704518	72.9992	2.37356	-0.450473	14.568	2.43331	41.2159
54325600	2015-07-25 04:20:42	98.8488	34.788	5041.23	-2.48654	-11.6782	4519.56	0.697277	62.704	3.88618	0.215332	14.0383	2.09013	48.2764
54325600	2015-07-25 04:21:13	98.8506	34.787	5104.54	18.2852	2.81109	4524.63	0.69324	59.8983	3.76623	0.32363	14.1007	1.99661	51.0135
54325600	2015-07-25 04:21:44	98.8519	34.7877	5164.44	-10.4012	2.42427	4531.82	0.689496	51.804	3.72431	0.847615	14.4528	1.7268	48.0228
54325600	2015-07-25 04:42:24	98.7203	34.6855	5090.75	2.9325	-15.1997	4333.76	0.693806	98.0993	1.99838	-2.6171	14.2904	3.26998	41.1182
54325600	2015-07-25 04:46:01	98.6991	34.6634	5201.77	8.80927	10.0309	4188.2	0.686875	113.496	0.677372	-2.24071	14.4489	3.78318	44.0191
54325600	2015-07-25 04:46:32	98.6989	34.6621	5318.86	-13.1437	-1.96668	4201.44	0.679674	111.499	-0.115483	-2.55839	13.6623	3.71664	39.1451
54325600	2015-07-25 05:05:39	98.5253	34.57	5007.27	-16.5058	-0.374568	4535.19	0.698517	42.6002	0.0626551	-3.42526	15.4387	1.42001	40.9465
54325600	2015-07-25 06:22:07	98.5373	34.4486	4987.52	14.9408	-8.60175	4207.13	0.698421	94.1975	2.15431	-3.57724	14.0572	3.13992	44.0596
54325600	2015-07-25 06:22:38	98.538	34.4466	5095.72	-11.7829	-5.63276	4202.99	0.691944	112.499	2.17124	-4.21736	14.3379	3.74995	46.7635
54325600	2015-07-25 06:23:09	98.5386	34.4459	5227.62	12.895	-13.1955	4201.34	0.683982	138.598	2.07354	-3.21836	14.0965	4.61994	43.262
54325600	2015-07-25 06:23:40	98.5384	34.4442	5363.22	-5.72117	9.27784	4186.25	0.67586	127.997	2.22473	-3.20336	14.0899	4.26656	44.2791
54325600	2015-07-25 06:24:11	98.5395	34.4427	5510.71	-5.47102	-13.644	4192.27	0.6671	142.099	1.25505	-2.51554	14.0336	4.73664	41.98
54325600	2015-07-25 06:25:13	98.54	34.441	5835.01	-12.2422	-11.7809	4194.9	0.648097	165.501	0.416916	-1.91496	14.8795	5.51669	48.8775
54325600	2015-07-25 06:25:44	98.5402	34.4392	5998.41	11.9501	-11.9501	4217.9	0.637749	151.396	-1.07626	-2.00081	15.4848	5.04653	54.1527
54325600	2015-07-25 06:40:43	98.6676	34.5025	5687.62	-3.16111	-16.7137	4380.62	0.656532	124.699	-0.692741	-2.32335	15.1658	4.15664	50.1474
54325600	2015-07-25 06:41:45	98.6673	34.5014	5949.71	-13.1557	5.92897	4382.01	0.64064	122	-0.981058	-2.31353	14.5457	4.06667	53.2617
54325600	2015-07-25 06:48:59	98.7451	34.5205	5348.8	10.63	9.84696	4179.03	0.676586	80.5967	-1.16946	-0.466625	15.1037	2.68656	54.3149
54325600	2015-07-25 07:21:01	98.9584	34.6454	4660.74	3.42942	17.4156	4402.65	0.717819	-1.29856	-1.00854	4.17064	14.2944	-0.0432854	35.164
54325600	2015-07-25 07:22:34	98.965	34.6517	4699.97	10.9284	15.3834	4463.68	0.715448	25.5006	0.969092	3.90529	15.1472	0.850019	39.3226
54325600	2015-07-25 07:25:09	98.9628	34.6615	4670.08	-1.63751	19.5415	4591.16	0.717224	5.00404	1.19975	6.12266	14.3051	0.166801	46.0263
54325600	2015-07-25 07:26:11	98.9636	34.6641	4690.29	-14.4827	8.19393	4556.89	0.715998	-1.09626	0.174896	6.04358	14.636	-0.0365419	39.5356
54325600	2015-07-25 07:28:15	98.9591	34.6787	4587.61	-9.53011	-5.5333	4522.2	0.722179	11.6014	3.02999	2.12415	14.2308	0.386712	34.3596
54325600	2015-07-25 07:28:46	98.9599	34.6787	4584.71	-11.015	-2.69536	4512.45	0.722352	-17.4941	2.66886	3.12282	14.7771	-0.583137	47.0698
54325600	2015-07-25 07:29:48	98.9616	34.6832	4588.92	-8.49405	17.0962	4567.13	0.72209	20.802	-0.756407	5.43374	14.0053	0.693401	33.6399
54325600	2015-07-25 08:01:19	98.9694	34.8113	4918.73	13.4989	-11.2309	4607.81	0.701826	74.0001	0.147134	-3.64905	14.2149	2.46667	46.9989
54325600	2015-07-25 08:01:50	98.9687	34.8102	5006.82	-4.70882	7.83369	4626.73	0.696551	99.1962	0.80165	-4.21916	13.4579	3.30654	44.4607
54325600	2015-07-25 08:02:21	98.9699	34.8096	5112.02	12.0623	-8.2964	4623.81	0.690246	102.197	0.1978	-3.42689	13.5068	3.40658	47.2978
54325600	2015-07-25 08:05:58	98.976	34.8279	5388.6	0.917077	-21.8808	4614.23	0.673495	84.6004	0.972455	-6.65675	14.8159	2.82001	61.7398
54325600	2015-07-25 08:06:29	98.977	34.8264	5486.3	-16.1411	-11.1891	4620.22	0.667648	109.8	0.15609	-6.1765	15.0879	3.65999	68.176
54325600	2015-07-25 08:07:00	98.977	34.8246	5558.19	-11.0563	4.09423	4626.9	0.663362	44.594	-0.828079	-8.13813	16.5748	1.48647	66.494
54325600	2015-07-26 07:29:45	99.0658	34.7652	4958.1	-17.3874	-8.55942	4763.22	0.696895	31.2973	-4.13731	-4.12714	14.1431	1.04324	44.2449
54325600	2015-07-27 04:26:17	99.0651	34.4581	4807.89	-12.2124	1.54712	4283.92	0.706953	66.204	1.51572	0.0843223	13.961	2.2068	41.8256
54325600	2015-07-27 04:26:48	99.066	34.4576	4881.89	11.0252	8.48135	4287.09	0.701877	65.2997	0.642609	0.236257	13.413	2.17666	45.1246
54325600	2015-07-27 04:27:19	99.0657	34.4574	4940.89	-4.59409	-12.7049	4277.14	0.697847	59.2011	-0.329328	0.092618	13.6486	1.97337	43.2425
54325600	2015-07-27 05:04:00	99.1746	34.6368	5450.9	1.00881	-18.9331	4685.17	0.665115	97.9999	0.109181	-4.02978	14.4455	3.26666	59.9133
54325600	2015-07-27 05:04:31	99.1756	34.6371	5576.41	-7.10382	-15.6096	4710.43	0.657509	126.799	-1.63571	-1.87022	13.9608	4.22664	53.7973
54325600	2015-07-27 05:43:16	99.3349	34.7027	4802.26	13.5887	-10.0478	4598.96	0.705017	64.1981	-0.522815	-3.66123	14.1115	2.13994	35.8563
54325600	2015-07-27 05:43:47	99.3344	34.7022	4876.76	13.2848	3.46787	4593.99	0.700329	78.0971	0.0107093	-3.57666	13.6077	2.60324	36.8249
54325600	2015-07-27 05:44:18	99.334	34.7011	4966.96	6.36558	9.40899	4581.74	0.694687	99.5957	0.233823	-3.52369	14.1136	3.31986	37.9601
54325600	2015-07-27 05:44:49	99.3338	34.6995	5073.25	-10.662	-8.72985	4585.3	0.688081	97.5972	0.926129	-3.48926	14.0964	3.25324	42.7814
54325600	2015-07-27 05:45:20	99.3337	34.6992	5177.05	13.1673	-6.42214	4582.33	0.681632	111.197	0.403447	-2.68505	13.7326	3.70656	45.4361
54325600	2015-07-27 05:45:51	99.3332	34.6977	5300.65	-9.19733	7.36054	4590.95	0.674013	121.8	0.739763	-2.51959	14.0772	4.05999	50.6788
54325600	2015-07-27 08:40:29	99.4369	34.58	6001.66	-1.08233	-14.8807	4760.99	0.630285	81.8968	-3.55434	-0.882193	14.5945	2.72989	52.9648
54325600	2015-07-27 09:02:11	99.3646	34.4768	5538.42	4.44756	-15.3486	4594.25	0.658184	32.1952	-4.29144	-3.51431	14.5302	1.07317	55.4198
54325600	2015-07-27 09:02:42	99.3615	34.4757	5588.42	-10.7073	10.5478	4628.77	0.655191	52.796	-3.84986	-3.26759	14.3053	1.75987	43.5298
54325600	2015-07-27 09:03:13	99.3608	34.4749	5641.31	4.83547	-14.2204	4653.49	0.652039	50.9966	-5.08282	-2.64892	14.279	1.69989	50.1336
54325600	2015-07-27 09:03:44	99.3586	34.4736	5683.61	-16.0653	8.84658	4692.14	0.649524	38.4976	-4.95747	-2.70912	14.3635	1.28325	47.3932
54325600	2015-07-28 05:20:29	99.1869	34.5721	5268.48	3.72855	-14.7459	4740.29	0.67478	132.099	-3.37221	0.22979	14.093	4.40329	48.1761
54325600	2015-07-28 05:21:00	99.1853	34.5724	5413.28	3.31759	12.3212	4708.51	0.665636	144.098	-3.80467	0.175001	14.5179	4.80327	44.1411
54325600	2015-07-28 05:21:31	99.1856	34.5721	5564.98	-11.618	-13.1272	4717.84	0.656149	149.5	-3.02792	-0.609637	15.0825	4.98335	50.4985
54325600	2015-07-28 05:22:02	99.1842	34.5721	5722.97	0	14.37	4692.31	0.646363	141.696	-2.08317	-0.490834	15.1159	4.72321	51.6032
54325600	2015-07-28 05:22:33	99.1842	34.5721	5867.47	10.3475	-10.8319	4690.78	0.637458	136.997	-2.42468	-1.99487	15.2155	4.56656	58.9653
54325600	2015-07-29 02:41:18	99.2096	34.5527	4680.48	1.33339	14.539	4724.74	0.71419	12.5021	2.30718	1.83732	13.0368	0.416738	27.8237
54325600	2015-07-29 02:47:30	99.1873	34.5261	4642.67	11.5421	-5.95987	4485.73	0.716621	34.3008	1.54058	0.615706	12.5066	1.14336	37.6979
54325600	2015-07-29 02:48:01	99.1869	34.5262	4680.17	8.77683	10.4672	4481.21	0.714072	39.1004	1.7169	0.140449	12.7904	1.30335	30.1159
54325600	2015-07-29 02:48:32	99.1872	34.5262	4727.37	7.3686	10.8916	4483.5	0.710877	49.8995	1.44711	0.185928	12.5601	1.66332	34.0395
54325600	2015-07-30 02:25:45	99.2346	34.5428	4639.41	11.0834	2.49165	4697.45	0.717348	5.79858	-1.17612	3.63185	13.5544	0.193286	40.2929
54325600	2015-07-30 02:27:49	99.2312	34.5425	4715.3	19.8034	-1.74303	4698.04	0.712086	49.2016	0.384524	0.27914	15.7722	1.64005	33.078
54325600	2015-07-30 03:04:30	99.1429	34.7057	4863.09	-12.2059	4.20522	4553.69	0.700843	24.4019	0.682564	0.731429	13.9403	0.813395	39.2338
54325600	2015-07-30 03:05:01	99.1434	34.7065	4894.9	-2.77593	-11.7156	4548.53	0.698729	30.5022	0.62501	0.878936	13.7627	1.01674	39.1989
54325600	2015-07-30 03:05:32	99.1432	34.7071	4929.2	14.0402	-2.37724	4538.82	0.696454	43.9007	1.28475	0.805363	13.8752	1.46336	38.2119
54325600	2015-07-30 03:06:03	99.1433	34.7073	4973.9	13.5038	6.71217	4539.79	0.693503	41.0001	0.62412	0.0969622	14.2455	1.36667	36.3153
54325600	2015-07-30 03:24:39	99.0955	34.6416	4879.44	6.60752	8.4542	4604.02	0.69923	44.5949	-2.24107	-0.489372	14.4722	1.4865	45.0816
54325600	2015-07-30 03:27:14	99.0974	34.627	4982.71	-0.851165	11.7592	4581.39	0.692469	67.3	1.75527	-1.41651	13.9423	2.24333	33.7079
54325600	2015-07-30 03:27:45	99.0966	34.6259	5047.51	15.2564	-8.32499	4575.34	0.688266	71.7968	1.44286	-1.17264	14.9582	2.39323	52.9533
54325600	2015-07-30 03:28:16	99.0969	34.6265	5128.91	-13.97	0.00243822	4574.78	0.683132	76.6015	-0.0271852	-1.80318	14.1571	2.55338	44.0643
54325600	2015-07-30 03:28:47	99.0968	34.6249	5207.81	11.6754	-6.02869	4573.54	0.678197	77.2954	-0.560419	-0.982288	14.1873	2.57651	49.6965
54325600	2015-07-30 03:44:17	99.1701	34.6137	4753.24	7.79663	6.89787	4585.38	0.707067	91.7984	-1.76713	-0.661449	12.9637	3.05995	35.0901
54325600	2015-07-30 03:46:52	99.1817	34.6097	4799.86	10.2981	-9.61655	4485.25	0.704006	-52.1997	-0.473175	0.0817613	13.7313	-1.73999	46.4635
54325600	2015-07-30 03:48:25	99.1821	34.6103	4533.46	12.3391	-2.23572	4487.3	0.721241	12.2984	-0.285022	1.19236	13.3529	0.409947	37.9485
54325600	2015-07-30 03:48:56	99.1823	34.6108	4546.36	-13.9004	-2.90142	4484.16	0.720379	18.1021	0.162324	0.968341	13.153	0.603404	47.9445
54325600	2015-07-30 03:49:27	99.182	34.6099	4569.16	12.7956	-4.51859	4486.79	0.718873	23.3983	0.189442	0.846215	13.1144	0.779942	44.7895
54325600	2015-07-30 03:49:58	99.1822	34.6112	4595.96	-13.597	-2.83808	4482.01	0.717109	32.803	0.623699	1.15566	13.3563	1.09343	37.8783
54325600	2015-07-30 04:01:51	99.1938	34.6322	4715.84	4.25858	-11.2403	4520.49	0.708982	-52.3941	-1.75352	2.4121	14.7648	-1.74647	51.3203
54325600	2015-07-30 04:03:24	99.1953	34.6337	4636.34	-10.8972	8.31952	4541.59	0.714036	16.5994	1.30847	1.81393	14.6569	0.553312	45.9867
54325600	2015-07-30 07:00:37	99.1681	34.6173	5114.75	-16.413	9.788	4671.99	0.681323	114.299	-2.55367	1.79419	15.6342	3.80996	60.9164
54325600	2015-07-30 07:01:08	99.1673	34.6171	5229.14	-10.4813	-9.85978	4653.28	0.674574	114.002	-1.96147	1.02528	14.6945	3.80006	51.5808
54325600	2015-07-30 07:01:39	99.1679	34.6173	5352.04	5.14732	15.5186	4668.72	0.667382	90.298	-1.12313	0.22912	15.9829	3.00993	49.795
54325600	2015-07-30 07:02:41	99.167	34.6163	5571.44	9.12391	-12.9484	4647.69	0.65467	125.9	-1.18331	-0.362489	15.2018	4.19668	48.0199
54325600	2015-07-30 07:03:12	99.168	34.616	5704.74	7.02564	13.4789	4641.87	0.647031	121.096	-0.800188	-0.278963	15.4542	4.03655	63.7946
54325600	2015-07-30 07:28:31	99.2925	34.684	5164.15	-2.89846	12.2518	4701.03	0.6786	-31.0047	-4.30795	-2.3347	13.899	-1.03349	54.583
54325600	2015-07-30 09:20:38	99.3068	34.7037	5635.02	-15.516	1.96563	4607.3	0.649889	65.1004	-1.46868	0.0881514	14.3373	2.17001	46.551
54325600	2015-07-30 09:21:40	99.3057	34.7038	5787.72	-1.02292	12.2072	4618.94	0.641049	71.5993	-2.04245	-0.505384	14.0314	2.38664	47.2093
54325600	2015-07-30 09:23:13	99.3033	34.7028	6044.72	-6.12772	13.0753	4626.05	0.625157	106.296	-2.82614	0.257298	14.157	3.54319	54.8466
54325600	2015-07-31 03:25:38	99.2062	34.5815	5132.44	4.97779	-13.1386	4624.18	0.683306	99.9006	1.48432	0.444523	13.7376	3.33002	41.8343
54325600	2015-07-31 03:29:46	99.1881	34.5591	5130.75	-12.7947	-2.51719	4605.47	0.683343	44.5024	0.477187	-0.693243	13.9423	1.48341	46.2218
54325600	2015-07-31 03:40:37	99.1583	34.4878	4591.02	4.50666	-12.3217	4464.72	0.718682	17.7984	-1.09363	0.440797	13.5019	0.593279	34.9673
54325600	2015-07-31 03:41:08	99.158	34.4879	4606.42	-8.34781	-10.1087	4468.98	0.717629	18.9005	-1.00588	-1.19852	13.5768	0.630017	35.6743
54325600	2015-07-31 03:41:39	99.1578	34.4875	4634.02	-8.32569	-11.0807	4483.02	0.715766	30.6982	-1.27339	-0.511582	12.9563	1.02327	30.2704
54325600	2015-07-31 03:42:10	99.1575	34.4874	4652.62	-9.65538	-9.29158	4488.08	0.714506	11.5007	-0.478097	-1.38919	13.8166	0.383358	35.4433
54325600	2015-07-31 03:43:43	99.151	34.486	4745.6	2.55417	-14.1107	4635.44	0.70828	90.3999	-1.05075	-0.60336	14.1301	3.01333	29.6834
54325600	2015-07-31 03:44:14	99.1509	34.4856	4847.6	-10.5965	-11.4352	4614.67	0.701551	108.8	-0.410132	-1.80085	14.1683	3.62667	34.1417
54325600	2015-07-31 03:44:45	99.1511	34.4852	4950.4	-11.8406	-9.92487	4599.47	0.694813	91.8005	0.010004	-2.47536	13.4043	3.06002	37.0099
54325600	2015-07-31 03:45:47	99.1503	34.4856	5132.5	12.1152	-10.0797	4602.99	0.682995	93.1	0.299484	-0.598374	14.0209	3.10333	40.0589
54325600	2015-07-31 03:46:18	99.1508	34.4854	5232.5	-7.03281	-10.3097	4598.13	0.676515	75.6013	1.06795	-0.512564	13.6329	2.52004	36.8993
54325600	2015-07-31 04:06:27	99.2907	34.3719	4676.81	1.85122	14.6334	4407.91	0.711849	72.1009	1.16422	1.02063	13.7856	2.40336	33.5554
54325600	2015-07-31 04:06:58	99.2909	34.3718	4741.31	14.8345	8.92049	4407.83	0.707689	56.9002	1.63912	0.585478	14.0598	1.89667	39.583
54325600	2015-07-31 04:08:31	99.2946	34.3671	4868.01	-9.23275	-12.2879	4485.98	0.699555	50.8998	-0.313472	-1.16603	13.8375	1.69666	35.8251
54325600	2015-07-31 04:24:01	99.3424	34.2783	4838.63	-11.7228	-7.54323	4342.53	0.70097	75.2006	0.349237	-1.0258	13.6006	2.50669	32.3773
54325600	2015-07-31 05:27:34	99.4703	34.282	4715.85	-11.9371	-1.78614	4418.17	0.706506	65.1018	0.937018	2.03427	13.6788	2.17006	33.3478
54325600	2015-07-31 05:28:05	99.4714	34.2823	4789.05	-7.1405	11.8791	4420.59	0.702132	75.7017	1.36404	1.83179	12.8524	2.52339	38.2431
54325600	2015-07-31 05:28:36	99.4717	34.2826	4866.25	14.9806	3.00975	4420.42	0.697538	65.8003	1.57325	0.955354	13.4549	2.19334	39.5268
54325600	2015-07-31 05:29:07	99.472	34.2831	4927.85	-3.12171	-10.9227	4427.7	0.693885	50.8021	0.761256	1.30627	13.3726	1.6934	44.0438
54325600	2015-07-31 05:48:14	99.4201	34.3869	5432.15	-1.51428	-11.6117	4837.9	0.662924	126.701	0.154834	1.53574	13.5215	4.22336	37.6942
54325600	2015-07-31 05:48:45	99.42	34.388	5570.85	-10.7286	10.5688	4807.05	0.654447	133.8	-0.242645	0.928196	13.8672	4.46001	38.2657
54325600	2015-07-31 06:06:19	99.3593	34.4969	5249.03	-15.971	9.03597	4918.65	0.673843	88.7006	-2.10749	2.8087	14.2155	2.95669	47.2468
54325600	2015-07-31 06:06:50	99.3586	34.4972	5361.23	12.0947	3.1572	4905.45	0.666984	106.598	-0.737332	2.72316	14.0608	3.55328	47.8111
54325600	2015-07-31 06:43:00	99.3413	34.5061	5172.94	14.4457	6.5711	4870.8	0.677973	110.8	1.6528	0.101981	15.1183	3.69332	39.2014
54325600	2015-07-31 06:43:31	99.3417	34.5054	5299.44	1.66729	16.1341	4872.68	0.670284	128.797	1.9036	0.407263	15.7251	4.29325	46.4073
54325600	2015-07-31 06:44:02	99.343	34.5048	5441.64	-13.2568	-6.71393	4874.38	0.661672	130.901	0.74588	0.039154	14.7708	4.36338	44.3758
54325600	2015-07-31 06:44:33	99.3433	34.5052	5567.54	8.78711	-11.3324	4881.63	0.654078	114.799	0.901394	-0.408549	14.7525	3.82664	45.0636
54325600	2015-07-31 06:45:35	99.3449	34.5055	5804.44	-15.1092	4.82196	4890.61	0.639885	140.2	1.37737	0.700031	14.7469	4.67335	37.741
54325600	2015-07-31 06:46:06	99.3451	34.5051	5947.64	2.86569	15.4769	4890.4	0.631139	127.197	0.348734	0.408054	14.6442	4.23989	45.909
54325600	2015-07-31 06:46:37	99.3438	34.505	6089.44	-2.89352	-12.2119	4888.64	0.622422	121.103	-0.622471	1.94799	15.2871	4.03676	48.6858
54325600	2015-07-31 07:25:53	99.0235	34.7005	5059.71	12.8391	8.75495	4727.22	0.683287	-22.8023	-0.00339174	0.293119	15.3427	-0.760077	65.4417
54325600	2015-07-31 07:40:52	99.0145	34.7107	5629.71	2.28876	-13.5176	4678.8	0.649539	130	-2.43397	0.477216	15.2351	4.33333	54.0287
54325600	2015-07-31 08:03:36	99.0104	34.8225	5222.24	3.71729	-13.4041	4731.52	0.673189	88.1046	2.27613	2.45476	15.9063	2.93682	60.402
54325600	2015-07-31 08:04:07	99.0111	34.8233	5326.94	18.1969	4.30828	4742.32	0.667006	116.502	3.00942	0.329432	15.1019	3.88341	60.6395
54325600	2015-07-31 08:07:13	99.0192	34.8207	6032.45	18.4748	2.62277	4666.24	0.625362	91.8962	1.35885	0.276915	17.3649	3.06321	61.9439
54325600	2015-07-31 08:25:18	99.0141	34.702	6035.09	10.7759	-11.8135	4686.11	0.625195	68.7992	0.835364	0.588098	15.8675	2.29331	48.513
36050507	2015-04-29 04:24:32	82.1587	27.777	480.053	-10.6717	9.81656	147.012	1.09871	41.7873	-3.18033	2.44293	10.7553	1.39291	27.1597
36050507	2015-04-29 04:25:03	82.1573	27.7772	519.039	6.65871	6.76178	154.585	1.09506	33.6766	-2.54533	2.55948	11.4596	1.12255	34.1795
36050507	2015-04-29 04:26:36	82.1563	27.7801	574.479	-7.25614	15.0301	139.892	1.08987	37.2739	-4.79794	3.40414	11.1252	1.24246	30.2188
36050507	2015-04-29 04:44:10	82.1886	27.7472	417.958	-10.5504	-7.49222	141.857	1.10292	56.4826	-4.64392	3.51951	11.4304	1.88275	32.3906
36050507	2015-04-29 04:44:41	82.1875	27.7484	476.34	-9.24993	12.9202	141.467	1.09733	51.4846	-4.26484	3.47604	11.3788	1.71615	30.3937
36050507	2015-04-29 04:47:16	82.1916	27.7447	600.596	-15.5668	1.61142	140.328	1.08594	63.9855	-4.39349	2.59026	11.6583	2.13285	29.0591
36050507	2015-04-29 05:00:42	82.1572	27.6987	559.921	1.83712	12.2632	119.753	1.08916	37.3923	-6.12373	2.48996	11.3254	1.24641	31.6493
36050507	2015-04-29 05:01:13	82.1553	27.6992	591.812	-14.6585	7.01372	126.522	1.08628	24.8898	-6.68718	1.6911	11.5875	0.829659	30.2527
36050507	2015-04-29 05:06:54	82.114	27.6697	211.375	2.99093	8.37176	110.094	1.1217	45.0936	-5.97948	2.0556	11.1526	1.50312	27.5778
36050507	2015-04-29 05:08:58	82.1122	27.6673	302.206	-0.175909	11.7187	104.316	1.11279	25.3939	-5.38788	0.96718	11.2359	0.846465	27.0608
36050507	2015-04-29 05:49:16	82.1635	27.5716	404.316	0.223197	-5.32532	92.9186	1.10148	55.6809	-6.40555	3.96636	11.5283	1.85603	31.2497
36050507	2015-04-29 06:40:25	82.2042	27.4645	546.688	-13.5263	9.84545	99.9345	1.087	79.399	-6.11555	3.10911	11.1256	2.64663	34.0654
36050507	2015-04-29 07:25:22	82.2198	27.4115	645.718	5.07989	-1.28541	99.1104	1.07721	52.6	-5.69057	1.57895	11.7465	1.75333	35.2721
36050507	2015-04-29 07:29:30	82.2381	27.4197	448.665	0.945243	10.3067	92.8848	1.09398	85.3001	-5.83082	-0.339123	11.7036	2.84334	38.6018
36050507	2015-04-29 07:45:31	82.2382	27.4961	252.579	6.06193	-4.06731	102.518	1.1115	35.8957	-5.44013	1.07572	11.8281	1.19652	35.0154
36050507	2015-04-29 09:00:26	82.2275	27.5474	440.404	0.782136	13.6476	105.39	1.0923	65.1996	-2.43876	1.48651	11.7223	2.17332	33.3728
36050507	2015-04-29 09:00:57	82.2274	27.5477	504.8	-11.8662	-4.23705	105.538	1.08664	51.3846	-2.73352	1.7072	11.3141	1.71282	35.2468
36050507	2015-04-29 09:01:28	82.2264	27.549	553.779	4.83894	7.5172	103.146	1.0824	30.6964	-0.728298	0.708017	11.2127	1.02321	45.8348
36050507	2015-04-29 09:02:30	82.2233	27.55	614.757	7.53808	-5.84713	97.0464	1.07713	40.0855	-3.53879	1.31317	11.5853	1.33618	39.5327
36050507	2015-04-29 09:03:01	82.2227	27.5509	647.143	-14.7238	6.63568	93.8605	1.07433	24.6947	-2.20215	1.62449	12.3106	0.823157	39.4646
36050507	2015-04-29 09:03:32	82.2208	27.5517	679.427	2.24326	-7.74154	101.897	1.07155	39.277	-3.00784	3.29923	11.7111	1.30923	36.8165
36050507	2015-04-29 09:04:03	82.2201	27.5529	722.107	-14.6618	6.40558	95.8267	1.06789	32.188	-2.96478	3.4596	11.9358	1.07293	37.4473
36050507	2015-04-29 09:23:10	82.1687	27.545	587.604	0.782281	-8.90571	95.71	1.07867	32.082	-2.48513	2.05471	11.5276	1.0694	51.5958
36050507	2015-04-29 09:25:14	82.1627	27.5506	672.91	-11.9065	6.73635	96.2987	1.07128	36.2929	-2.37085	2.49554	11.8144	1.20976	38.1097
36050507	2015-04-29 09:25:45	82.1627	27.5517	711.795	2.44103	-6.22876	95.8413	1.06793	33.5857	-2.34692	2.91273	11.9818	1.11952	37.2677
36050507	2015-04-29 09:26:16	82.1615	27.5515	750.595	-13.5917	5.75533	98.5764	1.06461	30.4944	-1.85149	1.85236	12.1511	1.01648	45.3563
36050507	2015-04-29 09:26:47	82.1606	27.553	781.771	7.85802	9.37147	99.8969	1.06194	29.9884	-1.88263	2.45235	12.2482	0.999613	45.6876
36050507	2015-04-29 09:27:18	82.1601	27.5532	810.968	-5.82932	-8.75725	101.096	1.05945	28.1819	-2.42894	2.19703	12.2313	0.939397	38.7952
36050507	2015-04-29 09:27:49	82.1585	27.5545	836.346	6.53848	9.20393	94.4322	1.05728	17.1875	-2.59581	2.3625	12.6433	0.572918	37.9886
36050507	2015-04-29 09:28:20	82.158	27.555	849.238	-13.8818	0.477486	100.244	1.05617	18.6777	-2.39803	2.89136	12.1388	0.622589	43.8373
36050507	2015-04-29 09:28:51	82.1568	27.5569	876.609	4.87944	11.9092	96.4532	1.05383	25.5959	-2.20606	2.56704	12.17	0.853197	39.7281
36050507	2015-04-29 10:00:22	82.1215	27.598	681.466	-7.63476	12.0677	98.4778	1.06937	46.5998	-1.56953	2.07207	11.3543	1.55333	34.098
36050507	2015-04-29 10:00:53	82.1218	27.5986	726.46	-2.20415	-9.30244	102.102	1.0655	44.2852	-1.71467	2.23226	11.4556	1.47617	33.8585
36050507	2015-04-29 10:06:34	82.1509	27.6368	448.179	8.20721	7.09678	97.1514	1.08951	22.6928	-1.76817	3.01509	11.7529	0.756426	39.7798
36050507	2015-04-29 10:08:38	82.1471	27.6466	535.738	-10.6255	-1.34232	111.365	1.08181	44.3784	1.10539	4.12227	12.2161	1.47928	40.6837
36050507	2015-04-29 10:09:09	82.1476	27.6472	579.729	11.2837	11.7214	106.227	1.07799	43.3896	0.604745	4.44012	12.6833	1.44632	38.8751
36050507	2015-04-29 10:21:33	82.1991	27.7017	320.618	-8.39032	12.0094	123.947	1.10122	25.3896	-1.14861	2.24768	11.5096	0.846318	30.4291
36050507	2015-04-29 10:22:04	82.199	27.7025	360.507	-11.2335	-1.55078	128.566	1.09745	38.7842	-1.26453	2.1889	11.6422	1.29281	34.8649
36050507	2015-04-29 10:22:35	82.1991	27.7038	394.388	7.42427	-5.89496	129.577	1.09425	30.284	-1.30753	3.50377	11.5978	1.00947	33.1793
36050507	2015-04-29 10:23:06	82.1984	27.7045	428.378	-0.718867	14.5422	133.038	1.09105	32.6965	-0.530817	2.89792	11.696	1.08988	34.0484
36050507	2015-04-29 10:23:37	82.1984	27.705	453.671	-11.1867	8.7463	129.082	1.08877	31.0875	-0.796734	3.68586	11.7299	1.03625	33.0812
36050507	2015-04-29 10:24:08	82.1988	27.7064	489.85	1.10768	-7.03331	129.881	1.08559	36.0758	-1.6146	3.34252	11.5	1.20253	32.5342
36050507	2015-04-29 10:24:39	82.1982	27.7079	524.329	10.5944	4.6749	128.919	1.08257	34.882	-1.90787	3.60704	11.5055	1.16273	31.091
36050507	2015-04-29 10:25:10	82.1977	27.7087	561.017	0	14.57	129.752	1.07937	31.5931	-1.01196	3.17047	11.3392	1.0531	32.2576
36050507	2015-04-29 10:25:41	82.1979	27.7091	589.511	-11.2547	-1.68404	129.484	1.07689	28.2939	-0.239287	3.28234	11.7276	0.94313	33.8648
36050507	2015-04-29 10:26:12	82.1978	27.7098	628.7	1.28333	-8.79688	127.573	1.07348	46.2859	-0.546758	3.18729	11.3278	1.54286	30.6177
36050507	2015-04-29 10:27:14	82.1968	27.7115	715.976	-9.46782	9.76321	133.653	1.06591	40.1894	-0.653477	2.80388	11.55	1.33965	34.7853
36050507	2015-04-29 10:27:45	82.197	27.7128	755.858	6.38056	-5.9583	125.726	1.06247	35.9808	-0.308406	3.10188	11.6554	1.19936	35.5208
36050507	2015-04-29 10:28:16	82.1964	27.7133	793.849	1.69394	14.7531	130.896	1.05919	37.2011	-0.797721	3.3119	11.7338	1.24004	36.3899
36050507	2015-04-29 10:28:47	82.1968	27.7137	830.544	-11.6856	-3.43484	130.91	1.05604	37.1829	-1.25383	3.2841	12.0479	1.23943	36.0028
36050507	2015-04-29 10:29:18	82.1967	27.7153	860.621	10.4119	-2.50929	129.169	1.05345	24.6831	-0.57586	3.38234	12.0876	0.82277	35.9924
36050507	2015-04-29 10:41:42	82.1667	27.7823	774.002	2.66254	12.7449	151.828	1.06137	56.6009	-0.35603	1.76719	12.042	1.8867	40.8134
36050507	2015-04-29 10:42:13	82.1674	27.7827	828.898	6.65994	-8.19505	161.506	1.05662	50.3793	-0.335148	1.80495	11.9351	1.67931	39.7597
36050507	2015-04-29 10:42:44	82.1668	27.7829	879.391	-3.77121	13.8041	162.604	1.05225	46.3061	0.262103	1.67835	12.1627	1.54354	39.8441
36050507	2015-04-29 10:43:15	82.1679	27.7837	924.382	4.83525	-9.63477	163.612	1.04838	41.5756	-0.217014	1.6661	12.2104	1.38585	43.9644
36050507	2015-04-29 10:43:46	82.1672	27.7839	965.773	-9.60911	10.3733	160.07	1.04483	42.7057	-0.460884	1.59616	12.3531	1.42352	40.4571
36050507	2015-04-29 10:44:17	82.1678	27.7849	1009.46	10.0671	-5.19826	163.99	1.04109	41.6781	-0.250284	1.7845	12.269	1.38927	40.865
36050507	2015-04-29 10:44:48	82.1674	27.7848	1054.36	-8.70683	9.84128	160.563	1.03725	41.9061	-0.271341	1.82688	12.2207	1.39687	39.4331
36050507	2015-04-29 10:45:19	82.1677	27.7859	1094.14	10.4194	-3.67947	152.568	1.03386	35.5791	-0.0931978	1.47131	12.2063	1.18597	42.3642
36050507	2015-04-30 03:21:27	82.2241	27.8552	828.594	-7.16058	10.501	725.421	1.06712	38.0065	-2.51275	-0.538405	11.5766	1.26688	29.8018
36050507	2015-04-30 03:22:29	82.2232	27.8543	905.608	-13.6118	-1.71957	739.46	1.0597	50.3948	-2.25236	0.218896	11.0423	1.67983	29.8766
36050507	2015-04-30 03:23:00	82.2227	27.8547	948.897	5.79388	-8.02751	710.403	1.05556	33.4868	-2.74379	0.398289	11.4102	1.11623	33.419
36050507	2015-04-30 03:23:31	82.222	27.8546	986.196	0.261768	11.447	701.078	1.052	34.6081	-2.69907	0.324183	11.7391	1.1536	36.086
36050507	2015-04-30 03:25:04	82.2253	27.8534	1066.94	7.84534	6.62748	776.555	1.04434	15.097	-1.43552	-0.663479	11.524	0.503233	32.9811
36050507	2015-04-30 03:29:43	82.2528	27.8342	917.365	5.81091	-10.0973	677.497	1.05861	28.2897	-0.948783	0.954803	11.6469	0.94299	31.5336
36050507	2015-04-30 03:44:42	82.3199	27.7945	903.409	8.03339	0.767867	755.115	1.06001	37.6968	-1.46121	1.86314	11.5947	1.25656	35.6356
36050507	2015-04-30 03:45:44	82.3198	27.7944	991.51	-9.62597	-2.70936	755.335	1.05165	44.2066	-1.12074	0.295265	11.3886	1.47355	40.9738
36050507	2015-04-30 03:46:15	82.3195	27.7936	1039.83	8.32978	-5.86948	763.371	1.04706	57.0004	-1.51491	0.141757	11.5381	1.90001	33.0217
36050507	2015-04-30 03:46:46	82.319	27.794	1100.72	-8.55201	-7.50783	775.459	1.04131	54.9927	-1.5179	-0.089453	11.1779	1.83309	35.0396
36050507	2015-04-30 03:47:17	82.3194	27.7938	1151.12	-3.23515	11.3271	765.506	1.03657	50.606	-0.876781	-0.145066	11.1759	1.68687	30.9173
36050507	2015-04-30 03:47:48	82.3185	27.7937	1207.82	8.5621	-1.75443	784.851	1.03127	47.5917	-1.32965	0.05574	11.2231	1.58639	33.9164
36050507	2015-04-30 04:06:24	82.2418	27.7091	382.949	-18.7769	6.46906	130.577	1.10846	36.8875	-6.52511	2.93062	11.3233	1.22958	28.5915
36050507	2015-04-30 04:06:55	82.2395	27.7101	419.233	-16.0324	8.5929	133.294	1.1048	23.9856	-5.85433	3.05145	11.3156	0.799521	29.4705
36050507	2015-04-30 04:21:54	82.1954	27.6925	543.648	-16.0089	0.184418	122.553	1.09192	22.8877	-5.61873	3.69092	10.9611	0.762924	33.5232
36050507	2015-04-30 04:26:02	82.2012	27.6932	483.643	-8.68728	-7.62659	121.854	1.09756	28.4786	-6.79327	2.93885	11.7745	0.949288	39.5663
36050507	2015-04-30 04:26:33	82.2002	27.6938	514.934	2.85219	10.5927	120.843	1.09455	38.0946	-6.13506	2.90937	11.4255	1.26982	40.163
36050507	2015-04-30 04:27:04	82.1982	27.695	553.414	-17.8595	-0.611186	127.032	1.09086	33.7894	-5.41268	1.4715	12.3524	1.12631	40.6224
36050507	2015-04-30 07:28:56	82.1394	27.582	346.922	-11.3967	10.0122	104.104	1.10383	26.5918	-2.98879	3.8254	11.2525	0.886394	34.109
36050507	2015-04-30 08:02:31	82.2203	27.5391	832.41	9.15461	-0.805755	102.011	1.0597	41.9953	-2.76806	1.06504	12.1026	1.39984	38.7565
36050507	2015-04-30 08:03:02	82.2199	27.5387	881.514	-13.5304	-4.65888	100.385	1.05536	47.8936	-2.59503	1.64379	12.091	1.59645	43.0235
36050507	2015-04-30 08:03:33	82.2186	27.5397	928.096	6.07026	9.67307	101.323	1.05125	47.1001	-2.75916	1.24197	12.0058	1.57	45.5452
36050507	2015-04-30 08:04:04	82.2187	27.5395	976.5	-0.806654	-9.58612	98.6156	1.04693	41.987	-2.77373	1.31401	12.0138	1.39957	40.6782
36050507	2015-04-30 08:04:35	82.2172	27.5395	1017.4	-10.105	9.29527	101.482	1.04327	37.3974	-2.50461	1.05939	12.1005	1.24658	46.7061
36050507	2015-04-30 08:05:06	82.2171	27.5406	1046.18	10.029	2.8644	103.713	1.04069	27.9017	-2.13953	1.46707	12.2556	0.930057	46.4815
36050507	2015-04-30 08:08:43	82.2322	27.5475	1026.71	9.89708	5.7973	97.2215	1.04233	31.3891	-2.76662	2.45506	11.888	1.0463	40.8595
36050507	2015-04-30 09:20:32	82.2401	27.6543	780.757	7.82086	-8.00314	118.192	1.0612	48.584	-0.398651	1.81096	11.5596	1.61947	34.878
36050507	2015-04-30 09:21:03	82.2406	27.6556	825.839	-10.7826	2.12523	118.797	1.05724	30.2907	0.287323	1.74477	11.3557	1.00969	34.061
36050507	2015-04-30 09:25:42	82.2648	27.6893	525.059	-0.208329	13.8784	121.199	1.08338	59.0022	-0.66539	2.32851	11.4285	1.96674	36.1043
36050507	2015-04-30 09:26:44	82.2641	27.6907	645.838	4.40174	10.7432	127.914	1.07269	58.7996	-1.41984	1.36179	10.6792	1.95999	30.8974
[truncated: 6,599 more rows]

## Sheet: Wing loading
Behavioural adaptations to flight into thin air (Sherub Sherub1,2,3,*, Gil Bohrer4, Martin Wikelski2,3 & Rolf Weinzierl2,3)
Title: Wing area and weight data of Himalayan Vulture
Legend: Data from Sherub et al., 2016. Wing area and wing loading measurements for individual Himalayan Griffon Vultures. Individuals whose name is "Griffon" were measured, but were not fitted with a GPS tag and did not participate in movement study. Wing area was measured following Pennycuick's method: the wing area was traced on a gridded paper chart. A photograph of the wing-trace was taken, a…
Tag No.	Day of measurements [YYYYDOY]	Vulture Name	Wing Area [m^2]	Weight [kg]	Wing Load [kg/m^2]
3922	20150110	Thang Kaar Na Zhoen	0.82	8.5	10.3
3923	20150205	Thang Kaar Om Zhin	0.78	8	10.3
3931	20150205	Thang Kaar Maa Joen	0.84	7.7	9.2
3932	20150205	Thang Kaar Nii Toen	0.75	9.1	12.1
3935	20150205	Thang Kaar Pad Phel	0.84	8.8	10.4
3936	20150205	Thang Kaar Mey Bar	0.81	8.5	10.5
3937	20150205	Thang Kaar Hum Thoe	0.74	9.5	12.8
3944	20150205	Thang Kaar Hrii Droel	0.79	8.2	10.3
3959	20150205	Thang Kaar Maa Zang	0.8	8.5	10.6
3964	20150205	Thang Kaar Soed Zang	0.87	8.7	10
4003	20141125	Thang Kaar Jig Dor	0.83	8.35	10
4009	20141127	Thank Kaar Palya	0.72	8.25	11.4
4010	20141211	Thang Kaar Dawa	0.93	9.5	10.3
4014	20141211	Thang Kaar Dorje	0.89	9.1	10.2
4015	20141211	Thang Kaar Yoezer	0.91	8.5	9.3
4185	20150218	Thang Kaar Baen	0.78	8.3	10.7
4186	20150218	Thang Kaar Zaa	0.74	7.3	9.9
4187	20150218	Thang Kaar Saa	0.72	8.25	11.4
4188	20150218	Thang Kaar Tooh	0.76	6.75	8.8
4189	20150218	Thang Kaar Phed	0.72	8.05	11.2
4190	20150218	Thang Kaar Penjor	0.71	7.25	10.2
7	20150218	Griffon	0.71	8.05	11.4
8	20150218	Griffon	0.78	8.75	11.2
9	20150218	Griffon	0.69	7.95	11.5
10	20150218	Griffon	0.76	7.75	10.2
11	20150218	Griffon	0.75	7.2	9.5
